# Supplementary material for: Positive Darwinian selection in the singularly large taste receptor gene family of an ‘ancient’ fish, Latimeria chalumnae
Source: BMC Genomics. 2014 Aug 5;15(1):650. doi: 10.1186/1471-2164-15-650 (PMC4132921; doi:10.1186/1471-2164-15-650)
Supplement: Supplementary file 1 — Additional file 1: A list of tables containing t2r and v1r gene names, genomic location, previously reported synonyms, homology matrix, detailed motif analysis, and detailed dN/dS analysis. (XLS 294 KB) [file 12864_2014_6345_MOESM1_ESM.xls]

## Sheet: Genomic Location
Coelacanth (Latimeria chalumnae) sequences
Gene Name	Protein Size (AA)	Scaffold	contig length (bases)	Strand	Start of CDS	End of CDS	predicted length (b)
T2R01	301	JH127645	771295	++	87926	88831	906
T2R02	299	JH128442	460730	++	389547	390455	909
T2R03	299	JH135552	6655	++	2420	3319	900
T2R04	307	JH127645	771295	++	148288	149211	924
T2R05	308	JH128768	367841	++	37631	38557	927
T2R06	300	JH128867	349875	+-	4371	5273	903
T2R07	304	JH136412	4782	+-	2233	3144	912
T2R08	308	JH130784	103633	++	23237	24160	924
T2R09	308	JH130784	103633	+-	93281	94204	924
T2R10	309	JH130784	103633	++	53347	54279	933
T2R11	305	JH135573	8545	++	2836	3750	915
T2R12	309	JH130784	103633	++	58459	59385	927
T2R13	304	JH130976	90119	+-	3613	4524	912
T2R14	306	JH131589	54623	++	45463	46380	918
T2R15	306	JH129824	194337	+-	107559	108476	918
T2R16	306	JH130930	92684	+-	46364	47281	918
T2R17	307	JH129824	194337	+-	63384	64304	921
T2R18	298	JH131589	54623	++	29724	30617	894
T2R19	315	JH129824	194337	+-	124199	125143	945
T2R20	308	AFYH01275545	7849	++	2668	3549	882
T2R21	295	JH129824	194337	+-	153507	154391	885
T2R22	302	JH129648	217127	+-	127088	127993	906
T2R23	293	JH130784	103633	++	8726	9620	895
T2R24	309	JH130976	90119	+-	28929	29855	927
T2R25	301	JH129648	217127	++	116134	117036	903
T2R26	298	JH130917	93260	++	46105	46999	895
T2R27	303	JH130917	93260	++	32974	33882	909
T2R28	308	JH128085	579597	++	243026	243925	900
T2R29	298	JH128085	579597	++	30766	31662	897
T2R30	302	JH130917	93260	++	13172	14077	906
T2R31	306	JH128085	579597	++	328943	329860	918
T2R32	305	JH128085	579597	++	412667	413584	915
T2R33	296	JH132239	30945	++	29057	29944	888
T2R34	296	JH129988	175700	++	117264	118151	888
T2R35	291	JH134416	9258	+-	4027	4899	873
T2R36	305	JH132239	30945	++	16041	16910	870
T2R37	296	JH129988	175700	++	167404	168291	888
T2R38	294	JH132239	30945	++	1303	2184	882
T2R39	294	JH128797	362283	++	17243	18124	882
T2R40	308	JH128797	362283	++	49159	50082	924
T2R41	301	JH130077	168191	++	122561	123463	903
T2R42	295	JH129648	217127	++	202986	203870	885
T2R43	287	JH132281	26960	+-	3349	4209	861
T2R44	300	JH130077	168191	++	157453	158352	900
T2R45	300	JH130976	90119	+-	65364	66263	900
T2R46	304	JH132617	17849	+-	3356	4267	912
T2R47	304	JH134280	9755	+-	2551	3462	912
T2R48	301	JH131192	75793	++	13968	14870	903
T2R49	307	JH130864	94772	+-	86271	87161	891
T2R50	301	JH135454	6688	++	2667	3569	903
T2R51	296	JH130976	90119	+-	56756	57640	888
T2R52	309	JH131995	46329	+-	39640	40536	897
T2R53	297	JH129837	192031	+-	38771	39661	891
T2R54	300	JH130641	112548	++	11547	12443	897
T2R55	297	JH130827	98612	+-	7169	8065	897
T2R56	296	JH131560	55491	++	9370	10333	964
T2R57	299	AFYH01284138	2704	+-	517	1413	897
T2R58	298	JH128085	579597	++	211966	212859	894
T2R59	301	JH128916	338168	++	126493	127395	903
T2R60	296	JH128916	338168	+-	233505	234389	885
T2R61	306	JH128916	338168	++	195708	196628	921
T2R62	302	JH129837	192031	++	106889	107800	912
T2R63	306	JH129824	194337	+-	44614	45531	918
T2R64	299	JH130976	90119	+-	82421	83290	870
T2R65	301	JH131022	87220	+-	7195	8097	903
T2R66	301	JH128085	579597	+-	553378	554280	903
T2R67	309	JH129750	203417	++	61801	62679	879
T2R68	305	JH129750	203417	++	41217	42131	915
T2R69	305	JH129750	203417	++	97697	98611	915
T2R70	301	JH129303	266087	++	210012	210914	903
T2R71	309	JH129750	203417	++	70783	71667	885
T2R72	301	JH129303	266087	++	64562	65465	904
T2R73	301	JH129303	266087	++	156003	156905	903
T2R74	298	JH129303	266087	++	18357	19250	894
T2R75	303	JH129303	266087	++	138585	139493	909
T2R76	308	JH129303	266087	+-	251662	252558	897
T2R77	298	JH128916	338168	++	92635	93528	894
T2R78	295	JH128916	338168	++	268788	269672	885
T2R79	301	JH129303	266087	++	95562	96464	903
T2R80	316	JH128916	338168	+-	42068	43018	948
V1R01	304	JH126576	5049249	+-	3893025	3893936	912
V1R01a	318	JH126576	5049249	+-	3919884	3920837	954
V1R02	321	JH126576	5049249	++	3991393	3992355	963
V1R03	320	JH126562	10736886	+-	9337639	9338595	957
V1R04	315	JH126562	10736886	+-	9351125	9352069	945
V1R05	301	JH132282	26905	++	2162	3064	903
V1R06	299	JH127233	1058507	+-	161522	162418	897
V1R07	316	JH126576	5049249	+-	3927259	3928206	948
V1R08	318	JH126576	5049249	+-	3899564	3900517	954
V1R09	317	JH126576	5049249	+-	3966530	3967480	951
V1R10	320	JH126576	5049249	+-	3956453	3957412	960
V1R11	308	JH126710	2276663	+-	860263	861186	924
V1R12	316	JH127167	1126343	+-	62652	63599	948
V1R13	315	JH127167	1126343	+-	31494	32438	945
V1R14	316	JH127167	1126343	+-	42822	43769	948
V1R15	305	JH132386	22024	++	1786	2700	915
V1R16	306	JH129249	275108	+-	5993	6910	918
V1R17	318	JH131572	55011	++	7450	8403	954
V1R18	312	AFYH01274942	8142	++	3644	4579	936
V1R19	306	JH129249	275108	+-	102462	103379	918
Lamprey (Petromyzon marinus) sequences
Gene Name	Protein Size (AA)	Scaffold		Strand	Start of CDS	End of CDS	predicted length (b)
Pm_V1R1	336	GL479542		++	51419	52417	999
Pm_V1R2	309	GL476987		+-	93686	94612	927
Pm_V1R3	355	GL490345		+-	134	1768	1635
Pm_V1R4	318	Contig13322		++	754	1707	954

## Sheet: Lc-T2R synonyms
Syed et al.,	Picone et al., J. Exp. Zool. 2013	Li D. and Zhang Ji., Mol Bio Evol 2014
Lc_T2R01	ENSLACG00000003562|ENSLACT00000004036	not reported
Lc_T2R02	not reported	not reported
Lc_T2R03	ENSLACG00000000459|ENSLACT00000000521	not reported
Lc_T2R04	ENSLACG00000005021|ENSLACT00000005700	not reported
Lc_T2R05	ENSLACG00000002015|ENSLACT00000002275	not reported
Lc_T2R06	ENSLACG00000000717|ENSLACT00000000807	Coelacanth_Tas2r5
Lc_T2R07	ENSLACG00000000429|ENSLACT00000000483	not reported
Lc_T2R08	ENSLACG00000001580|ENSLACT00000001782	not reported
Lc_T2R09	ENSLACG00000003709|ENSLACT00000004207	not reported
Lc_T2R10	ENSLACG00000002588|ENSLACT00000002918	not reported
Lc_T2R11	ENSLACG00000000516|ENSLACT00000000585	not reported
Lc_T2R12	not reported	not reported
Lc_T2R13	ENSLACG00000000629|ENSLACT00000000709	not reported
Lc_T2R14	ENSLACG00000002292|ENSLACT00000002587	Coelacanth_Tas2r1
Lc_T2R15	ENSLACG00000004069|ENSLACT00000004610	not reported
Lc_T2R16	ENSLACG00000002330|ENSLACT00000002625	not reported
Lc_T2R17	ENSLACG00000002899|ENSLACT00000003272	not reported
Lc_T2R18	ENSLACG00000001774|ENSLACT00000001998	not reported
Lc_T2R19	ENSLACG00000004470|ENSLACT00000005072	not reported
Lc_T2R20	ENSLACG00000000491|ENSLACT00000000555	Coelacanth_Tas2r6
Lc_T2R21	ENSLACG00000005130|ENSLACT00000005830	not reported
Lc_T2R22	ENSLACG00000004547|ENSLACT00000005160	not reported
Lc_T2R23	ENSLACG00000001021|ENSLACT00000001151	not reported
Lc_T2R24	ENSLACG00000001744|ENSLACT00000001967	Coelacanth_Tas2r4
Lc_T2R25	not reported	not reported
Lc_T2R26	not reported	not reported
Lc_T2R27	ENSLACG00000001874|ENSLACT00000002111	not reported
Lc_T2R28	ENSLACG00000006895|ENSLACT00000007851	not reported
Lc_T2R29	not reported	not reported
Lc_T2R30	ENSLACG00000001246|ENSLACT00000001401	not reported
Lc_T2R31	not reported	not reported
Lc_T2R32	not reported	not reported
Lc_T2R33	ENSLACG00000001751|ENSLACT00000001974	Coelacanth_Tas2r3
Lc_T2R34	not reported	not reported
Lc_T2R35	ENSLACG00000000678|ENSLACT00000000763	not reported
Lc_T2R36	ENSLACG00000001331|ENSLACT00000001500	not reported
Lc_T2R37	not reported	not reported
Lc_T2R38	ENSLACG00000000317|ENSLACT00000000353	not reported
Lc_T2R39	ENSLACG00000001372|ENSLACT00000001547	not reported
Lc_T2R40	ENSLACG00000002445|ENSLACT00000002757	not reported
Lc_T2R41	ENSLACG00000004428|ENSLACT00000005024	not reported
Lc_T2R42	ENSLACG00000006135|ENSLACT00000006970	not reported
Lc_T2R43	not reported	not reported
Lc_T2R44	ENSLACG00000005213|ENSLACT00000005922	not reported
Lc_T2R45	ENSLACG00000002953|ENSLACT00000003331	not reported
Lc_T2R46	not reported	not reported
Lc_T2R47	not reported	not reported
Lc_T2R48	ENSLACG00000001242|ENSLACT00000001397	not reported
Lc_T2R49	ENSLACG00000003496|ENSLACT00000003963	not reported
Lc_T2R50	not reported	not reported
Lc_T2R51	ENSLACG00000002663|ENSLACT00000003003	not reported
Lc_T2R52	ENSLACG00000002071|ENSLACT00000002337	not reported
Lc_T2R53	ENSLACG00000002046|ENSLACT00000002309	not reported
Lc_T2R54	ENSLACG00000001183|ENSLACT00000001330	not reported
Lc_T2R55	not reported	not reported
Lc_T2R56	ENSLACG00000001061|ENSLACT00000001196	not reported
Lc_T2R57	not reported	not reported
Lc_T2R58	ENSLACG00000006318|ENSLACT00000007181	not reported
Lc_T2R59	ENSLACG00000004525|ENSLACT00000005135	not reported
Lc_T2R60	ENSLACG00000006706|ENSLACT00000007632	not reported
Lc_T2R61	not reported	not reported
Lc_T2R62	not reported	not reported
Lc_T2R63	ENSLACG00000002255|ENSLACT00000002545	not reported
Lc_T2R64	ENSLACG00000003395|ENSLACT00000003845	not reported
Lc_T2R65	not reported	not reported
Lc_T2R66	not reported	not reported
Lc_T2R67	ENSLACG00000002847|ENSLACT00000003218	not reported
Lc_T2R68	ENSLACG00000002144|ENSLACT00000002419	not reported
Lc_T2R69	ENSLACG00000003809|ENSLACT00000004318	not reported
Lc_T2R70	not reported	not reported
Lc_T2R71	ENSLACG00000003104|ENSLACT00000003511	not reported
Lc_T2R72	not reported	not reported
Lc_T2R73	ENSLACG00000005178|ENSLACT00000005882	not reported
Lc_T2R74	ENSLACG00000001418|ENSLACT00000001602	not reported
Lc_T2R75	ENSLACG00000004770|ENSLACT00000005413	not reported
Lc_T2R76	ENSLACG00000007023|ENSLACT00000008001	not reported
Lc_T2R77	ENSLACG00000003692|ENSLACT00000004187	not reported
Lc_T2R78	ENSLACG00000007306|ENSLACT00000008322	not reported
Lc_T2R79	ENSLACG00000003761|ENSLACT00000004264	not reported
Lc_T2R80	not reported	not reported

## Sheet: Lc-V1R synonyms
Syed et al.,	Picone et al., J. Exp. Zool. 2013	Nikaido et al., Genome Res. 2013 *
Lc_V1R01	not reported	A16746
Lc_V1R01a	ENSLACG00000018646|ENSLACT00000021365	A16744
Lc_V1R02	ENSLACG00000018669|ENSLACT00000021389	A16740
Lc_V1R03	ENSLACG00000019138|ENSLACT00000021919	not reported
Lc_V1R04	ENSLACG00000019139|ENSLACT00000021920	not reported
Lc_V1R05	not reported	not reported
Lc_V1R06	not reported	not reported
Lc_V1R07	ENSLACG00000018654|ENSLACT00000021373	A16743
Lc_V1R08	not reported	A16745
Lc_V1R09	ENSLACG00000018663|ENSLACT00000021383	A16741
Lc_V1R10	ENSLACG00000018660|ENSLACT00000021380	not reported
Lc_V1R11	ENSLACG00000013453|ENSLACT00000015389	A32083
Lc_V1R12	not reported	A00821
Lc_V1R13	ENSLACG00000001824|ENSLACT00000002055	A00816
Lc_V1R14	ENSLACG00000002196|ENSLACT00000002480	A00817
Lc_V1R15	ENSLACG00000000387|ENSLACT00000000434	A36903
Lc_V1R16	ENSLACG00000000870|ENSLACT00000000982	A18781
Lc_V1R17	ENSLACG00000000958|ENSLACT00000001080	A18783
Lc_V1R18	ENSLACG00000000627|ENSLACT00000000707	A18782
Lc_V1R19	ENSLACG00000003939|ENSLACT00000004467	A18780
		* 20 Lc V1R genes were reported in Nikaido et al., only 15 genes could be recovered, including by Blast search.

## Sheet: Lc-T2R homology matrix
										Identity matrix
Lc_T2R12_JH130784-b58450-b59400/4-312	1
Lc_T2R11_ENSLACG00000000516/1-305	0.9152	1
Lc_T2R10_ENSLACG00000002588/1-309	0.8918	0.9093	1
Lc_T2R09_ENSLACG00000003709/9-316	0.8479	0.8654	0.8479	1
Lc_T2R07_ENSLACG00000000429/1-304	0.7836	0.804	0.7894	0.8011	1
Lc_T2R08_JH130784-23237-24160	0.7514	0.7894	0.7602	0.7894	0.769	1
Lc_T2R25_JH129648-116200-117050/1-301	0.4941	0.5204	0.4941	0.5029	0.5146	0.4941	1
Lc_T2R31_JH128085-329000-329900/1-306	0.4853	0.5116	0.4883	0.4941	0.4883	0.4883	0.6315	1
Lc_T2R30_ENSLACG00000001246/1-302	0.4795	0.5029	0.4795	0.4766	0.4912	0.4824	0.6257	0.8625	1
Lc_T2R32_JH128085-412667-413584	0.4649	0.4824	0.4619	0.4766	0.4707	0.4619	0.5935	0.8625	0.8187	1
Lc_T2R26_JH130917-46105-46999	0.5087	0.5292	0.5146	0.5233	0.538	0.497	0.7251	0.7105	0.6929	0.6725	1
Lc_T2R27_ENSLACG00000001874/1-303	0.5058	0.5321	0.5087	0.5263	0.5292	0.5029	0.6491	0.6929	0.6929	0.652	0.7339	1
Lc_T2R20_g00491/11-318	0.4795	0.5029	0.4795	0.4941	0.5029	0.4912	0.6169	0.573	0.5614	0.5292	0.614	0.6023	1
Lc_T2R21_g05130/13-307	0.4853	0.5233	0.4883	0.5	0.5263	0.5	0.6578	0.5964	0.5935	0.5438	0.6608	0.6345	0.9122	1
Lc_T2R24_ENSLACG00000001744/4-312	0.5087	0.5204	0.5058	0.5292	0.5175	0.4824	0.6228	0.6081	0.5906	0.576	0.6315	0.6169	0.6228	0.6403	1
Lc_T2R22_JH129648-127088-127993	0.5	0.538	0.5175	0.5204	0.5321	0.5087	0.6695	0.5935	0.5935	0.5818	0.6286	0.5994	0.6052	0.652	0.614	1
Lc_T2R28_g06895/1-308	0.4619	0.4853	0.4766	0.4678	0.4941	0.4678	0.6315	0.6608	0.6549	0.6257	0.6666	0.6491	0.5409	0.573	0.538	0.5584	1
Lc_T2R29_JH128085-30766-31662	0.4707	0.4941	0.4766	0.4707	0.4941	0.4678	0.6637	0.6754	0.6725	0.6491	0.6929	0.6725	0.5643	0.6052	0.573	0.5994	0.8128	1
Lc_T2R23_ENSLACG00000001021/1-293	0.4298	0.4532	0.4327	0.4327	0.4561	0.4327	0.6023	0.5263	0.538	0.5058	0.5818	0.5497	0.5701	0.6052	0.573	0.6286	0.5087	0.5555	1
Lc_T2R06_ENSLACG00000000717/1-300	0.5584	0.5935	0.5555	0.5643	0.576	0.5614	0.5906	0.5701	0.5643	0.5555	0.5847	0.5789	0.5818	0.6257	0.5789	0.614	0.5175	0.5438	0.5146	1
Lc_T2R13_JH130976-3613-4524	0.4707	0.5	0.4795	0.4824	0.5029	0.5116	0.535	0.5526	0.5467	0.5409	0.5438	0.5555	0.5643	0.5877	0.5233	0.573	0.5175	0.535	0.5233	0.5964	1
Lc_T2R05_ENSLACG00000002015/1-308	0.4707	0.4941	0.4766	0.4795	0.4707	0.4736	0.5029	0.5087	0.4912	0.4912	0.4912	0.4912	0.4941	0.5146	0.5116	0.5263	0.4502	0.4853	0.4444	0.6111	0.5175	1
Lc_T2R34_JH129988-117000-119000/1-296	0.4385	0.4678	0.4473	0.4707	0.4707	0.4356	0.5409	0.5233	0.5292	0.4912	0.5701	0.5526	0.5029	0.5497	0.5204	0.535	0.4795	0.5175	0.5	0.497	0.4853	0.4385	1
Lc_T2R35_ENSLACG00000000678/13-303	0.4298	0.4649	0.4298	0.4649	0.459	0.4415	0.5526	0.5292	0.5263	0.4912	0.5584	0.5409	0.5146	0.573	0.5029	0.5614	0.4853	0.5204	0.535	0.497	0.5058	0.4327	0.8567	1
Lc_T2R36_g01331/1-305	0.459	0.4707	0.4532	0.4795	0.459	0.4649	0.5497	0.5146	0.5029	0.4883	0.538	0.5263	0.5292	0.538	0.5292	0.5584	0.4824	0.5116	0.5263	0.497	0.497	0.4327	0.728	0.7426	1
Lc_T2R37_JH129988-167404-168291	0.4619	0.4883	0.4532	0.4766	0.4766	0.459	0.576	0.5409	0.538	0.5116	0.5877	0.5643	0.5233	0.5584	0.535	0.5672	0.4853	0.538	0.5555	0.5233	0.5029	0.4356	0.7836	0.7719	0.845	1
Lc_T2R33_g01751/1-296	0.421	0.4415	0.4152	0.4415	0.4444	0.4356	0.5497	0.5263	0.5204	0.4941	0.5467	0.5467	0.4941	0.5204	0.497	0.5175	0.4707	0.4912	0.5438	0.4912	0.4853	0.4122	0.7426	0.7514	0.7368	0.7309	1
Lc_T2R39_g01372/11-304	0.4415	0.459	0.4532	0.4619	0.4678	0.4415	0.5906	0.5087	0.5116	0.5058	0.5584	0.5497	0.5	0.5526	0.538	0.5497	0.497	0.535	0.5204	0.5058	0.4766	0.4239	0.5614	0.5818	0.5672	0.5789	0.5672	1
Lc_T2R38_ENSLACG00000000317/13-306	0.4473	0.4736	0.4532	0.4678	0.4707	0.4619	0.5906	0.5321	0.5321	0.5087	0.573	0.5497	0.538	0.5906	0.5555	0.5847	0.497	0.5321	0.5526	0.5146	0.4619	0.4356	0.5701	0.5789	0.573	0.5964	0.5877	0.6783	1
Lc_T2R40_ENSLACG00000002445/1-308	0.4736	0.4795	0.4649	0.4912	0.4736	0.4561	0.5555	0.497	0.5029	0.4824	0.5263	0.535	0.5146	0.5233	0.535	0.5497	0.4473	0.4824	0.5263	0.4795	0.4561	0.4298	0.5263	0.535	0.5497	0.5467	0.5643	0.6403	0.6549	1
Lc_T2R18_JH131589-29724-30617	0.421	0.4473	0.4327	0.4415	0.4239	0.4122	0.4707	0.4502	0.4532	0.4385	0.4824	0.4736	0.4385	0.4912	0.4327	0.5	0.4356	0.4649	0.4561	0.497	0.4853	0.4181	0.4152	0.4356	0.3888	0.4152	0.4035	0.4532	0.4707	0.4064	1
Lc_T2R19_124199-125143	0.4532	0.4707	0.4649	0.4795	0.459	0.4502	0.4883	0.4649	0.4649	0.459	0.4766	0.4795	0.4649	0.4766	0.4736	0.5233	0.4561	0.4649	0.459	0.5263	0.5058	0.4532	0.421	0.421	0.4269	0.4356	0.4152	0.4415	0.4473	0.4444	0.8187	1
Lc_T2R16_g02330/13-318	0.4853	0.5	0.4824	0.5058	0.4912	0.4707	0.5087	0.4941	0.497	0.497	0.5116	0.5175	0.5087	0.5204	0.497	0.5526	0.4619	0.4883	0.4736	0.5409	0.5321	0.4853	0.4532	0.4561	0.4561	0.4619	0.4502	0.459	0.4824	0.4707	0.7923	0.8888	1
Lc_T2R17_g02899/1-307	0.4795	0.4941	0.4795	0.5029	0.4824	0.4707	0.5	0.4853	0.4853	0.4883	0.497	0.5087	0.5087	0.5175	0.4912	0.5526	0.4502	0.4795	0.4795	0.5409	0.535	0.4824	0.4502	0.4532	0.4502	0.4532	0.4415	0.4561	0.4766	0.4707	0.7894	0.8859	0.9473	1
Lc_T2R14_g02292/13-318	0.4707	0.4941	0.4766	0.5029	0.4883	0.4795	0.5058	0.4824	0.4912	0.4912	0.5146	0.5175	0.4941	0.5116	0.497	0.538	0.4561	0.4883	0.4766	0.5321	0.5263	0.4736	0.4415	0.4356	0.4327	0.4473	0.4239	0.4415	0.4649	0.4415	0.769	0.8538	0.8742	0.8713	1
Lc_T2R15_JH129824-107559-108476	0.4824	0.5	0.4853	0.5087	0.4912	0.4766	0.5116	0.4912	0.5	0.497	0.5175	0.5146	0.497	0.5116	0.4912	0.5409	0.459	0.4912	0.4824	0.5467	0.5263	0.4853	0.4444	0.4385	0.4385	0.4444	0.4269	0.4444	0.4766	0.4532	0.7719	0.8538	0.8801	0.8801	0.9502	1
Lc_T2R65_JH131022_JH1310226900-7950/1-301	0.4269	0.4532	0.4269	0.4444	0.459	0.4561	0.5321	0.5204	0.5175	0.5175	0.5438	0.5409	0.5263	0.5526	0.535	0.5321	0.4912	0.5146	0.5029	0.5087	0.5058	0.4444	0.5058	0.5175	0.5087	0.5321	0.535	0.4941	0.5233	0.4795	0.4181	0.421	0.4532	0.4561	0.4415	0.4444	1
Lc_T2R66_JH128085-553378-554280	0.4093	0.4502	0.4181	0.4327	0.4532	0.4473	0.5292	0.5175	0.5087	0.5058	0.5	0.5116	0.5116	0.535	0.5087	0.5292	0.4883	0.4941	0.4853	0.5058	0.535	0.4415	0.4707	0.4883	0.4795	0.5	0.5	0.4912	0.4853	0.4385	0.421	0.4269	0.4532	0.4649	0.4415	0.4444	0.8333	1
Lc_T2R67_ENSLACG00000002847/20-328	0.4269	0.4532	0.4298	0.4532	0.4473	0.459	0.5116	0.4883	0.4678	0.4766	0.5058	0.497	0.5146	0.5204	0.4941	0.5116	0.4678	0.4795	0.4736	0.4795	0.5146	0.4444	0.4707	0.4795	0.5087	0.5087	0.5	0.4736	0.4912	0.4678	0.3918	0.421	0.4502	0.459	0.4385	0.4473	0.804	0.804	1
Lc_T2R70_JH129303-210000-211000/1-301	0.4356	0.4707	0.4356	0.4415	0.4502	0.4532	0.535	0.4883	0.4883	0.459	0.5175	0.5	0.4941	0.5292	0.4766	0.5087	0.4883	0.4795	0.497	0.4795	0.4941	0.4239	0.4766	0.4912	0.4883	0.4883	0.497	0.4941	0.5087	0.4619	0.4064	0.4064	0.4356	0.4444	0.4269	0.4269	0.6754	0.6929	0.6491	1
Lc_T2R71_ENSLACG00000003104/1-309	0.4444	0.4678	0.4502	0.4561	0.4736	0.4824	0.5233	0.4824	0.4795	0.4678	0.5029	0.497	0.5116	0.5233	0.5204	0.5087	0.4853	0.4824	0.4649	0.4824	0.4941	0.4298	0.4853	0.4883	0.5029	0.4883	0.4795	0.4766	0.4883	0.4649	0.4005	0.4298	0.4415	0.4502	0.4444	0.4385	0.6754	0.6871	0.652	0.7923	1
Lc_T2R74_g01418/1-298	0.4473	0.4678	0.4415	0.4561	0.4619	0.4619	0.538	0.5	0.5146	0.4853	0.5263	0.5146	0.5146	0.5497	0.4912	0.5058	0.5029	0.5292	0.5058	0.5175	0.497	0.4473	0.5029	0.5116	0.5	0.5087	0.5204	0.5204	0.5292	0.4824	0.4239	0.4239	0.4473	0.4532	0.4327	0.4385	0.6725	0.6754	0.6461	0.766	0.728	1
Lc_T2R73_JH129303-155997-156905/3-303	0.4532	0.4766	0.4415	0.4678	0.4766	0.4736	0.5204	0.4853	0.5029	0.4766	0.5	0.5146	0.5146	0.5438	0.5	0.5204	0.4795	0.4883	0.5087	0.5116	0.4941	0.4385	0.4912	0.5	0.5058	0.5116	0.5146	0.497	0.5175	0.4824	0.4239	0.4239	0.4532	0.459	0.4356	0.4415	0.7134	0.7192	0.6725	0.7748	0.7426	0.8771	1
Lc_T2R72_JH129303-64562-65465	0.4239	0.4561	0.4269	0.4327	0.4444	0.4239	0.4912	0.4824	0.4912	0.4795	0.4766	0.4883	0.4707	0.5058	0.4619	0.4766	0.4678	0.4795	0.4766	0.4795	0.4707	0.421	0.4736	0.4736	0.4736	0.4853	0.4766	0.4678	0.4707	0.4561	0.383	0.3888	0.4152	0.421	0.4005	0.4064	0.6637	0.652	0.6257	0.7368	0.6929	0.8421	0.8128	1
Lc_T2R75_JH129303-138585-139493/1-303	0.4385	0.4736	0.4385	0.459	0.4561	0.4619	0.5146	0.4912	0.5087	0.4795	0.5	0.497	0.5087	0.538	0.5029	0.5087	0.497	0.5	0.4883	0.5	0.4766	0.4239	0.497	0.5058	0.5087	0.5175	0.5058	0.4883	0.5029	0.4736	0.4093	0.4181	0.4444	0.4415	0.4298	0.4269	0.7163	0.7046	0.6783	0.7719	0.7514	0.7836	0.8011	0.807	1
Lc_T2R76_ENSLACG00000007023/1308	0.4473	0.4678	0.4532	0.459	0.4502	0.4678	0.5058	0.4912	0.497	0.4853	0.4883	0.4941	0.5	0.5204	0.4912	0.5321	0.4766	0.4883	0.4736	0.4912	0.4766	0.4327	0.4795	0.4853	0.5087	0.4941	0.5	0.4883	0.5	0.4912	0.3976	0.4181	0.4385	0.4444	0.4181	0.4239	0.7251	0.7134	0.6988	0.7573	0.7543	0.7748	0.7865	0.7748	0.8625	1
Lc_T2R68_JH129750-41217-42131	0.4269	0.459	0.4356	0.4561	0.4473	0.4561	0.5204	0.5	0.4883	0.4883	0.5263	0.5204	0.5175	0.5409	0.497	0.5321	0.4883	0.497	0.4941	0.4941	0.5058	0.4473	0.4883	0.497	0.5087	0.5058	0.497	0.4795	0.497	0.4795	0.4239	0.4415	0.4707	0.4736	0.4473	0.4502	0.7192	0.7192	0.6959	0.766	0.7426	0.7807	0.7923	0.7602	0.7777	0.7807	1
Lc_T2R69_ENSLACG00000003809/1-305	0.4327	0.4649	0.4415	0.4649	0.4473	0.4649	0.5175	0.4941	0.4853	0.4766	0.5204	0.5116	0.5116	0.535	0.4883	0.5292	0.4795	0.4912	0.4912	0.4941	0.5	0.4444	0.4853	0.4941	0.5058	0.5087	0.497	0.4795	0.4912	0.4795	0.4298	0.4473	0.4736	0.4766	0.4532	0.4561	0.7192	0.7163	0.7046	0.7543	0.7222	0.7719	0.7807	0.7368	0.7719	0.7807	0.9473	1
Lc_T2R77_g03692/1-298	0.4298	0.4678	0.4327	0.4473	0.4415	0.4532	0.5438	0.5029	0.4941	0.4824	0.5321	0.5116	0.5116	0.5584	0.497	0.5233	0.4853	0.5087	0.4912	0.497	0.5146	0.4473	0.497	0.5029	0.4883	0.5233	0.5087	0.4912	0.5175	0.4649	0.4327	0.4327	0.459	0.4678	0.4356	0.4385	0.7017	0.6988	0.6871	0.6988	0.6754	0.69	0.6812	0.652	0.6812	0.6783	0.7192	0.7017	1
Lc_T2R78_g07306/1-295	0.4269	0.4678	0.4356	0.4532	0.4444	0.4619	0.5233	0.4883	0.4941	0.4766	0.5204	0.5146	0.5029	0.5467	0.4941	0.5263	0.4883	0.5058	0.4912	0.5087	0.5087	0.4444	0.4853	0.4912	0.4912	0.5146	0.497	0.497	0.5146	0.4736	0.421	0.421	0.4444	0.4473	0.4269	0.4269	0.6929	0.6929	0.6842	0.6929	0.6666	0.6666	0.6666	0.6315	0.6725	0.6695	0.7017	0.6783	0.8918
Lc_T2R79_ENSLACG00000003761/3-303	0.459	0.4941	0.4649	0.4707	0.4649	0.4707	0.5497	0.5029	0.5058	0.4824	0.538	0.5263	0.5146	0.5526	0.5175	0.5497	0.4941	0.5087	0.5058	0.497	0.5	0.4444	0.4912	0.5146	0.5087	0.5146	0.5087	0.4912	0.5116	0.4853	0.4152	0.4269	0.459	0.4473	0.4327	0.4298	0.7163	0.6988	0.6959	0.7192	0.6871	0.6959	0.7046	0.6754	0.7192	0.7163	0.7368	0.728	0.7573
Lc_T2R58_g06318/1-298	0.4239	0.4532	0.4239	0.4385	0.4473	0.4502	0.5847	0.497	0.5029	0.4707	0.5409	0.5146	0.5146	0.5584	0.5058	0.5438	0.497	0.5204	0.5292	0.4824	0.5087	0.4327	0.4912	0.5292	0.5204	0.5409	0.5263	0.5116	0.5321	0.4883	0.4005	0.3947	0.4356	0.4327	0.4093	0.4152	0.6666	0.6725	0.6432	0.6637	0.6403	0.6637	0.6666	0.6257	0.6871	0.6725	0.6783	0.6725	0.6929
Lc_T2R60_JH128916-233505-234389	0.4415	0.4707	0.4327	0.4532	0.4649	0.459	0.5467	0.5087	0.5029	0.5	0.538	0.538	0.5146	0.5555	0.5116	0.5497	0.4912	0.5116	0.5233	0.5116	0.5058	0.4385	0.5	0.5116	0.5146	0.538	0.5146	0.5116	0.5292	0.4853	0.4269	0.4152	0.4415	0.4473	0.4298	0.4327	0.6959	0.6812	0.6549	0.6812	0.6461	0.6695	0.6754	0.6345	0.6754	0.6695	0.6959	0.6842	0.6695
Lc_T2R61_JH128916-195708-196628	0.421	0.4356	0.421	0.4298	0.4239	0.4327	0.5058	0.4678	0.4532	0.4561	0.459	0.4883	0.5	0.5058	0.4853	0.497	0.4502	0.459	0.4619	0.4649	0.4795	0.4269	0.4678	0.4736	0.4941	0.5116	0.4707	0.4824	0.4736	0.4736	0.383	0.4064	0.4181	0.4269	0.4064	0.4093	0.6257	0.6403	0.6461	0.6608	0.6432	0.6403	0.6461	0.6286	0.6549	0.6608	0.6842	0.6812	0.6491
Lc_T2R62_JH129837-106889-107800	0.4298	0.4473	0.4298	0.4415	0.4385	0.4356	0.5204	0.4736	0.4619	0.4561	0.4619	0.5	0.5087	0.5087	0.4941	0.5116	0.4561	0.4678	0.4766	0.4736	0.4736	0.4385	0.4824	0.4941	0.5116	0.5263	0.4853	0.4853	0.4736	0.4678	0.3859	0.4093	0.4298	0.4327	0.4152	0.4181	0.6286	0.6491	0.6315	0.6666	0.6432	0.6345	0.6432	0.6198	0.6549	0.6608	0.6695	0.6666	0.6608
Lc_T2R59_JH128916-126493-127395	0.4181	0.4502	0.4181	0.4385	0.4415	0.4532	0.5263	0.5	0.497	0.4795	0.5146	0.5	0.4619	0.5029	0.4883	0.5233	0.4795	0.5058	0.5	0.4736	0.4795	0.421	0.4853	0.497	0.4941	0.5292	0.5087	0.4853	0.4912	0.4649	0.4035	0.4064	0.4269	0.4239	0.4181	0.4181	0.6666	0.6666	0.6345	0.6608	0.6549	0.6695	0.6725	0.6198	0.6695	0.6549	0.69	0.6959	0.7105
Lc_T2R80_JH128916-42068-43018	0.383	0.4035	0.3918	0.3947	0.3713	0.3888	0.4678	0.4385	0.4327	0.4444	0.4473	0.4502	0.4239	0.4385	0.4122	0.4941	0.4444	0.4356	0.4415	0.4181	0.4239	0.3947	0.4298	0.4444	0.4473	0.459	0.4444	0.421	0.4532	0.4327	0.345	0.4005	0.4035	0.4093	0.3859	0.3918	0.5964	0.5935	0.6081	0.6081	0.5818	0.5964	0.6052	0.5994	0.6198	0.6257	0.6549	0.6578	0.6111
Lc_T2R57_AFYH01284138-450-1400/1-299	0.4444	0.4766	0.4444	0.4532	0.459	0.4385	0.5146	0.4912	0.4912	0.4619	0.4941	0.497	0.4678	0.5087	0.4853	0.5058	0.4649	0.4795	0.4707	0.497	0.4678	0.4415	0.4912	0.4912	0.4912	0.5058	0.497	0.4912	0.5116	0.4795	0.4035	0.4093	0.4327	0.4502	0.4152	0.4181	0.6169	0.5906	0.5877	0.6315	0.6023	0.6286	0.6169	0.6111	0.6228	0.6081	0.5994	0.6052	0.6052
Lc_T2R54_JH130641-11547-12443	0.4473	0.4766	0.4444	0.459	0.4619	0.4619	0.5497	0.5263	0.5409	0.5	0.5438	0.5292	0.5263	0.5672	0.5175	0.538	0.4853	0.5029	0.5087	0.5233	0.4941	0.4532	0.5116	0.5204	0.5029	0.5321	0.5233	0.5087	0.5292	0.4853	0.4385	0.4327	0.4561	0.459	0.4444	0.4473	0.652	0.6461	0.614	0.6403	0.6198	0.6549	0.6725	0.6374	0.6695	0.6461	0.6461	0.6461	0.6286
Lc_T2R55_JH130827-7169-8065	0.4269	0.4502	0.4239	0.4298	0.4532	0.4327	0.5204	0.4912	0.5058	0.4678	0.5029	0.5029	0.4795	0.5175	0.4736	0.5029	0.4649	0.4766	0.4795	0.4883	0.4707	0.421	0.4883	0.5	0.4766	0.5	0.5029	0.4883	0.497	0.4561	0.4122	0.4005	0.4327	0.4327	0.4122	0.421	0.6286	0.6228	0.5906	0.6111	0.6023	0.614	0.6257	0.6023	0.6432	0.614	0.614	0.6111	0.6081
Lc_T2R52_ENSLACG00000002071/1-309	0.4298	0.4532	0.4298	0.4561	0.4532	0.4649	0.5204	0.5	0.5029	0.4853	0.4912	0.5087	0.4912	0.5029	0.5058	0.5233	0.4853	0.4883	0.4766	0.4619	0.4561	0.4356	0.4853	0.5	0.5321	0.5292	0.5029	0.4912	0.5175	0.5058	0.3947	0.4239	0.4444	0.4619	0.4415	0.4444	0.6374	0.6052	0.6257	0.5906	0.6023	0.6228	0.6198	0.5906	0.6374	0.6345	0.6345	0.6403	0.5964
Lc_T2R53_ENSLACG00000002046/1-297	0.4356	0.4678	0.4356	0.459	0.4707	0.4678	0.5467	0.5116	0.5146	0.497	0.5263	0.5233	0.4912	0.535	0.5029	0.538	0.5058	0.5175	0.5058	0.4941	0.4736	0.4356	0.5146	0.535	0.5321	0.5555	0.5292	0.5263	0.5526	0.5087	0.4269	0.4269	0.4532	0.4619	0.4473	0.4502	0.6637	0.6315	0.6315	0.6169	0.6081	0.6549	0.6403	0.614	0.6578	0.6374	0.6432	0.6491	0.6315
Lc_T2R56_ENSLACG00000001061/13-308	0.4532	0.4795	0.4444	0.4649	0.4707	0.4502	0.5263	0.497	0.5116	0.4766	0.5233	0.5175	0.4883	0.5409	0.4941	0.5058	0.4912	0.5116	0.4795	0.4912	0.4473	0.4122	0.5087	0.5204	0.5029	0.5263	0.4912	0.5029	0.5175	0.4707	0.4327	0.4269	0.459	0.4619	0.4356	0.4327	0.6228	0.6111	0.5877	0.6052	0.5964	0.6257	0.6403	0.5789	0.614	0.5964	0.5994	0.6023	0.6169
Lc_T2R50_JH135454-2600-3600/1-301	0.4093	0.4356	0.3976	0.4152	0.4239	0.4327	0.4795	0.4619	0.4649	0.4385	0.4707	0.4649	0.4327	0.459	0.4502	0.4619	0.4356	0.4356	0.4298	0.4415	0.4415	0.3918	0.4385	0.4415	0.459	0.4736	0.4561	0.4502	0.4678	0.4502	0.3771	0.3684	0.4035	0.4035	0.3918	0.3976	0.5818	0.5672	0.5555	0.5526	0.5292	0.5701	0.5614	0.5497	0.576	0.576	0.576	0.5877	0.576
Lc_T2R51_JH130976-56756-57640/1-296	0.4415	0.4678	0.4385	0.4444	0.4444	0.4561	0.5204	0.4707	0.4883	0.459	0.4941	0.4766	0.4502	0.5	0.4619	0.5029	0.4532	0.4795	0.4707	0.4736	0.4766	0.4327	0.4649	0.4736	0.4853	0.5029	0.4619	0.4707	0.5116	0.4678	0.4064	0.4005	0.4385	0.4415	0.421	0.4327	0.6023	0.6052	0.5906	0.5906	0.5643	0.6286	0.6023	0.5935	0.614	0.6198	0.6169	0.6257	0.614
Lc_T2R49_g03496/1-307	0.4327	0.4356	0.4122	0.4327	0.4327	0.4444	0.4502	0.4385	0.4298	0.4181	0.4385	0.4298	0.4181	0.4239	0.4327	0.4385	0.3947	0.4152	0.4152	0.4327	0.4327	0.4005	0.4093	0.4093	0.4561	0.4415	0.4502	0.4239	0.459	0.4327	0.3625	0.3888	0.4181	0.4239	0.4269	0.4269	0.5497	0.5175	0.535	0.5233	0.538	0.5438	0.5526	0.5175	0.5321	0.5321	0.535	0.5321	0.497
Lc_T2R45_ENSLACG00000002953/1-300	0.4502	0.4766	0.4356	0.4619	0.4795	0.4619	0.5233	0.4883	0.4941	0.459	0.5116	0.497	0.4415	0.4824	0.4883	0.5146	0.4707	0.4736	0.4649	0.4707	0.4619	0.3947	0.4824	0.4824	0.4912	0.5233	0.5029	0.4766	0.5087	0.4649	0.3888	0.4005	0.4269	0.421	0.4327	0.4269	0.6052	0.573	0.5818	0.5643	0.5643	0.5964	0.5994	0.5526	0.573	0.573	0.5877	0.5935	0.5818
Lc_T2R47_JH134280-2000-3700/1-304	0.4502	0.4824	0.4502	0.4619	0.4678	0.4649	0.4941	0.4736	0.4736	0.4619	0.4707	0.4678	0.4473	0.4736	0.4766	0.5	0.4356	0.4327	0.4532	0.459	0.4561	0.3976	0.4532	0.4678	0.4883	0.4912	0.4707	0.4941	0.4795	0.4766	0.3888	0.4064	0.4327	0.4385	0.4327	0.4327	0.5701	0.535	0.535	0.5409	0.538	0.5497	0.5701	0.5263	0.5584	0.5555	0.576	0.5789	0.5467
Lc_T2R48_JH131192-13968-14870	0.4239	0.4561	0.4239	0.4327	0.4415	0.4239	0.4473	0.4385	0.4385	0.4298	0.4298	0.4327	0.4152	0.4385	0.4385	0.4736	0.4035	0.4005	0.4122	0.4327	0.4269	0.3801	0.4269	0.4415	0.4649	0.4678	0.4385	0.459	0.4473	0.4356	0.3713	0.3888	0.4093	0.4152	0.4064	0.4064	0.535	0.5146	0.5	0.5146	0.5058	0.5263	0.5467	0.5058	0.5409	0.5263	0.5409	0.5526	0.5233
Lc_T2R46_JH132617-3356-4267	0.4298	0.4473	0.4181	0.4415	0.4502	0.4415	0.4619	0.4561	0.4649	0.4385	0.4444	0.4473	0.4298	0.4532	0.4502	0.4707	0.4298	0.4239	0.4239	0.4356	0.421	0.3742	0.4473	0.4561	0.4561	0.4619	0.4532	0.4561	0.4649	0.4444	0.3567	0.383	0.4152	0.4181	0.4122	0.4122	0.5526	0.535	0.5263	0.538	0.538	0.5555	0.573	0.5292	0.5497	0.5467	0.5672	0.5643	0.538
Lc_T2R43_JH132281-3349-42091/1-287	0.4064	0.4415	0.4152	0.4327	0.4415	0.4239	0.5321	0.4883	0.4824	0.4649	0.5116	0.4883	0.497	0.538	0.4795	0.5029	0.4824	0.5087	0.4824	0.4912	0.4736	0.4327	0.5029	0.5116	0.5116	0.5233	0.5146	0.4941	0.5087	0.4824	0.4035	0.3918	0.4298	0.4327	0.4181	0.4181	0.5935	0.576	0.5584	0.5847	0.5584	0.6052	0.5935	0.576	0.5935	0.5672	0.5964	0.5964	0.5906
Lc_T2R44_ENSLACG00000005213/1-300	0.4298	0.4561	0.4327	0.4532	0.4649	0.4385	0.5497	0.5058	0.5	0.4795	0.5321	0.5058	0.5146	0.5497	0.5	0.5116	0.4912	0.5204	0.5	0.5	0.4853	0.4502	0.5	0.5087	0.5233	0.538	0.5263	0.5	0.5116	0.5	0.4064	0.3976	0.4385	0.4385	0.4239	0.4269	0.6111	0.5935	0.5877	0.5994	0.573	0.6228	0.6228	0.5964	0.6111	0.5906	0.614	0.6111	0.6052
Lc_T2R63_ENSLACG00000002255/2-307	0.4239	0.4385	0.4152	0.4298	0.4415	0.4298	0.4444	0.4473	0.4561	0.4502	0.4707	0.4649	0.4649	0.4795	0.4415	0.4269	0.4444	0.4619	0.4327	0.459	0.4532	0.4064	0.4152	0.421	0.4532	0.459	0.4444	0.4444	0.4619	0.4356	0.383	0.4005	0.4298	0.4298	0.4298	0.4385	0.5906	0.5964	0.6081	0.5701	0.5614	0.5935	0.6111	0.5672	0.573	0.5584	0.6052	0.5935	0.5818
Lc_T2R64_ENSLACG00000003395/1-299	0.4356	0.4678	0.4385	0.459	0.4678	0.4561	0.497	0.4649	0.4824	0.4502	0.4883	0.4941	0.4649	0.5087	0.4649	0.5	0.459	0.4824	0.4619	0.4678	0.4678	0.4035	0.4678	0.4649	0.4649	0.4941	0.4736	0.4912	0.5	0.4619	0.4093	0.4152	0.4356	0.4473	0.4473	0.4444	0.6198	0.6345	0.6198	0.6403	0.6111	0.6315	0.6432	0.6023	0.6345	0.6198	0.6549	0.6461	0.6549
Lc_T2R41_JH130077-122561-123463	0.4385	0.4707	0.4473	0.4619	0.4824	0.4795	0.5701	0.5116	0.5175	0.5029	0.5409	0.535	0.5146	0.5497	0.5292	0.5497	0.5	0.5204	0.5467	0.497	0.4883	0.459	0.5175	0.5058	0.5146	0.5321	0.5204	0.5029	0.538	0.5058	0.3976	0.4122	0.4502	0.4532	0.4532	0.4532	0.6111	0.5847	0.573	0.5847	0.5789	0.6052	0.6081	0.5672	0.5672	0.573	0.5964	0.5877	0.6111
Lc_T2R42_ENSLACG00000006135/3-297	0.4502	0.4824	0.4561	0.4736	0.4941	0.4941	0.5818	0.5146	0.5204	0.497	0.5614	0.535	0.5263	0.5789	0.538	0.5584	0.5116	0.535	0.5584	0.5087	0.4912	0.4561	0.535	0.535	0.5321	0.5438	0.5409	0.5292	0.5643	0.5029	0.4239	0.4152	0.4473	0.4473	0.4532	0.4532	0.6169	0.5935	0.5906	0.5994	0.5906	0.6169	0.6257	0.573	0.5877	0.5906	0.6052	0.5994	0.6374
Lc_T2R02_JH128442-389500-390500/1-299	0.3391	0.3479	0.3362	0.3333	0.3596	0.3245	0.3538	0.3274	0.345	0.3362	0.3654	0.3654	0.345	0.3654	0.3421	0.3508	0.3508	0.3654	0.3596	0.3684	0.3538	0.3421	0.3538	0.3538	0.3304	0.3479	0.3538	0.3567	0.345	0.3362	0.3011	0.3128	0.3421	0.3362	0.3274	0.3333	0.3274	0.3245	0.2865	0.3304	0.3128	0.3274	0.3274	0.3099	0.3391	0.3216	0.307	0.304	0.3157
Lc_T2R03_ENSLACG00000000459/5-303	0.3479	0.3538	0.3391	0.3479	0.3421	0.3362	0.3508	0.3245	0.3216	0.3099	0.3684	0.3216	0.2865	0.3274	0.3011	0.3333	0.3216	0.3333	0.3187	0.3538	0.304	0.3216	0.345	0.3391	0.3128	0.3479	0.3362	0.3421	0.3274	0.2982	0.2953	0.2894	0.3245	0.3187	0.3187	0.3187	0.307	0.3245	0.2894	0.3011	0.2807	0.3187	0.304	0.2982	0.304	0.2836	0.2982	0.307	0.3157
Lc_T2R04_ENSLACG00000005021/1-307	0.3099	0.3128	0.3011	0.304	0.3274	0.307	0.307	0.2894	0.304	0.3011	0.3157	0.307	0.2777	0.304	0.2807	0.307	0.3011	0.2923	0.2953	0.3187	0.3099	0.2923	0.3128	0.2923	0.2719	0.2953	0.2982	0.3099	0.304	0.2807	0.2573	0.2748	0.307	0.304	0.3011	0.304	0.2865	0.2953	0.269	0.2894	0.2748	0.2894	0.2836	0.2865	0.2807	0.2573	0.269	0.266	0.269
Lc_T2R01_g03562_fishlike/1-301	0.2719	0.2894	0.2719	0.2836	0.2865	0.2602	0.2865	0.2719	0.2748	0.2631	0.2953	0.2602	0.2397	0.2807	0.269	0.2631	0.269	0.2807	0.2514	0.2865	0.2748	0.2485	0.2777	0.3011	0.266	0.2982	0.2865	0.3099	0.2953	0.2543	0.2368	0.228	0.2514	0.2456	0.2456	0.2368	0.2777	0.2719	0.2456	0.2631	0.2485	0.2777	0.2602	0.266	0.2719	0.2543	0.2543	0.2573	0.2865
	Lc_T2R12	Lc_T2R11	Lc_T2R10	Lc_T2R09	Lc_T2R07	Lc_T2R08	Lc_T2R25	Lc_T2R31	Lc_T2R30	Lc_T2R32	Lc_T2R26	Lc_T2R27	Lc_T2R20	Lc_T2R21	Lc_T2R24	Lc_T2R22	Lc_T2R28	Lc_T2R29	Lc_T2R23	Lc_T2R06	Lc_T2R13	Lc_T2R05	Lc_T2R34	Lc_T2R35	Lc_T2R36	Lc_T2R37	Lc_T2R33	Lc_T2R39	Lc_T2R38	Lc_T2R40	Lc_T2R18	Lc_T2R19	Lc_T2R16	Lc_T2R17	Lc_T2R14	Lc_T2R15	Lc_T2R65	Lc_T2R66	Lc_T2R67	Lc_T2R70	Lc_T2R71	Lc_T2R74	Lc_T2R73	Lc_T2R72	Lc_T2R75	Lc_T2R76	Lc_T2R68	Lc_T2R69	Lc_T2R77
										Similarity matrix
Lc_T2R12_JH130784-b58450-b59400/4-312	1
Lc_T2R11_ENSLACG00000000516/1-305	0.9415	1
Lc_T2R10_ENSLACG00000002588/1-309	0.9239	0.9298	1
Lc_T2R09_ENSLACG00000003709/9-316	0.9035	0.921	0.9035	1
Lc_T2R07_ENSLACG00000000429/1-304	0.8538	0.8771	0.8596	0.8713	1
Lc_T2R08-JH130784-23237-24160	0.8362	0.8654	0.845	0.8742	0.8421	1
Lc_T2R25_JH129648-116200-117050/1-301	0.6578	0.6871	0.6608	0.6725	0.6842	0.6608	1
Lc_T2R31_JH128085-329000-329900/1-306	0.6111	0.6315	0.6228	0.6228	0.6286	0.6052	0.7339	1
Lc_T2R30_ENSLACG00000001246/1-302	0.6023	0.6257	0.614	0.6228	0.6432	0.614	0.7397	0.9035	1
Lc_T2R32_JH128085-412667-413584	0.5935	0.614	0.6081	0.614	0.6228	0.5964	0.7222	0.9064	0.8771	1
Lc_T2R26_JH130917-46105-46999	0.6637	0.6871	0.6725	0.6812	0.6842	0.6491	0.804	0.7807	0.7894	0.7719	1
Lc_T2R27_ENSLACG00000001874/1-303	0.6637	0.6812	0.6666	0.6783	0.6842	0.652	0.7807	0.7923	0.7894	0.769	0.8157	1
Lc_T2R20_g00491/11-318	0.6491	0.6666	0.652	0.6754	0.6695	0.6491	0.7456	0.6871	0.6988	0.6725	0.7251	0.7076	1
Lc_T2R21_g05130/13-307	0.6637	0.6929	0.6666	0.6871	0.6959	0.6637	0.7865	0.7017	0.7251	0.6812	0.766	0.7368	0.9298	1
Lc_T2R24_ENSLACG00000001744/4-312	0.6695	0.6695	0.6695	0.6695	0.6754	0.6403	0.7134	0.7046	0.7076	0.6783	0.728	0.7339	0.7543	0.7631	1
Lc_T2R22_JH129648-127088-127993	0.6725	0.6988	0.6871	0.69	0.7046	0.6578	0.769	0.6959	0.7076	0.6842	0.7397	0.7251	0.7426	0.7807	0.7339	1
Lc_T2R28_g06895/1-308	0.6169	0.6345	0.6169	0.6315	0.6491	0.6081	0.7368	0.7368	0.7397	0.7251	0.7543	0.7426	0.652	0.69	0.652	0.6871	1
Lc_T2R29_JH128085-30766-31662	0.6257	0.6461	0.6228	0.6345	0.6491	0.6111	0.7631	0.7543	0.766	0.7368	0.7719	0.7602	0.6754	0.7251	0.6842	0.7192	0.8274	1
Lc_T2R23_ENSLACG00000001021/1-293	0.5994	0.6169	0.5964	0.6169	0.6169	0.5964	0.7192	0.6491	0.6695	0.6432	0.7017	0.6812	0.6959	0.7397	0.6929	0.7543	0.6374	0.6842	1
Lc_T2R06_ENSLACG00000000717/1-300	0.7046	0.7368	0.7046	0.7222	0.7163	0.7076	0.7485	0.6637	0.6725	0.6491	0.7076	0.6988	0.728	0.7631	0.6929	0.7368	0.6637	0.6754	0.6725	1
Lc_T2R13_JH130976-3613-4524	0.6461	0.6725	0.6549	0.6666	0.6695	0.6608	0.6988	0.6871	0.6988	0.6725	0.6783	0.6871	0.6871	0.7222	0.6812	0.7134	0.6812	0.6754	0.6608	0.7485	1
Lc_T2R05_ENSLACG00000002015/1-308	0.6286	0.6345	0.6198	0.6374	0.6198	0.6169	0.6403	0.6111	0.614	0.5964	0.6286	0.6111	0.6345	0.6491	0.6286	0.6754	0.614	0.6345	0.5935	0.7105	0.6491	1
Lc_T2R34_JH129988-117000-119000/1-296	0.5935	0.6169	0.6081	0.614	0.6198	0.5935	0.6783	0.6578	0.6695	0.6257	0.6783	0.6871	0.6432	0.69	0.6578	0.6695	0.6198	0.6608	0.6345	0.652	0.6228	0.5906	1
Lc_T2R35_ENSLACG00000000678/13-303	0.5877	0.6169	0.5935	0.614	0.6081	0.6023	0.6988	0.6461	0.6549	0.614	0.6725	0.6637	0.6549	0.7163	0.6345	0.6842	0.6345	0.6695	0.6637	0.652	0.6491	0.5789	0.8859	1
Lc_T2R36_g01331/1-305	0.6198	0.6315	0.6228	0.6315	0.6315	0.6198	0.6959	0.6637	0.6608	0.6315	0.6754	0.6695	0.6812	0.6929	0.6608	0.6812	0.6432	0.6666	0.6491	0.6432	0.6549	0.5847	0.8333	0.8391	1
Lc_T2R37_JH129988-167404-168291	0.6257	0.652	0.6286	0.6345	0.6461	0.6228	0.7251	0.6783	0.6871	0.6491	0.7105	0.6988	0.6783	0.7163	0.6695	0.6988	0.652	0.6959	0.6842	0.6666	0.6608	0.576	0.8625	0.8596	0.9035	1
Lc_T2R33_g01751/1-296	0.6052	0.6257	0.6023	0.614	0.6169	0.6081	0.7134	0.6783	0.6783	0.6432	0.6929	0.6988	0.6695	0.7105	0.6578	0.6871	0.6491	0.6725	0.6783	0.6725	0.6666	0.5818	0.8362	0.8538	0.845	0.8654	1
Lc_T2R39_g01372/11-304	0.6052	0.6315	0.6198	0.6257	0.652	0.6198	0.7222	0.6374	0.6432	0.6286	0.69	0.6842	0.6637	0.7222	0.652	0.6783	0.6345	0.6666	0.652	0.6432	0.6315	0.5906	0.69	0.728	0.7017	0.7309	0.7046	1
Lc_T2R38_ENSLACG00000000317/13-306	0.6286	0.652	0.6374	0.6403	0.652	0.6228	0.7339	0.6695	0.6812	0.6461	0.6959	0.6754	0.6754	0.7368	0.6812	0.7134	0.6461	0.6812	0.6871	0.6578	0.6461	0.5964	0.69	0.7163	0.7105	0.7309	0.7222	0.7777	1
Lc_T2R40_ENSLACG00000002445/1-308	0.6461	0.6549	0.6403	0.6491	0.6403	0.6286	0.6871	0.6374	0.6461	0.6257	0.6403	0.6608	0.652	0.6725	0.6491	0.6695	0.5994	0.6345	0.652	0.6286	0.6403	0.5877	0.6549	0.6725	0.7017	0.69	0.6959	0.7602	0.7514	1
Lc_T2R18_JH131589-29724-30617	0.5526	0.573	0.5614	0.5672	0.5555	0.5467	0.5906	0.5526	0.576	0.5497	0.5994	0.5789	0.5906	0.6491	0.5555	0.6228	0.538	0.5643	0.5643	0.6286	0.6052	0.5526	0.5409	0.5672	0.5263	0.5467	0.5467	0.5555	0.5994	0.538	1
Lc_T2R19_124199-125143	0.6023	0.6081	0.614	0.6081	0.5906	0.5994	0.6169	0.5877	0.6023	0.5847	0.6081	0.6052	0.6286	0.6432	0.5994	0.6578	0.576	0.5789	0.5847	0.6637	0.652	0.5906	0.5643	0.573	0.5701	0.5789	0.5701	0.5497	0.5877	0.5818	0.8391	1
Lc_T2R16_g02330/13-318	0.614	0.6228	0.6111	0.6198	0.614	0.5906	0.6228	0.5964	0.614	0.6081	0.6228	0.6228	0.652	0.6608	0.6052	0.6725	0.576	0.5935	0.6023	0.6695	0.6608	0.6052	0.5818	0.5906	0.5906	0.5964	0.5935	0.5643	0.6111	0.5906	0.8157	0.9122	1
Lc_T2R17_g02899/1-307	0.6169	0.6228	0.6198	0.6257	0.614	0.6023	0.6228	0.5906	0.6052	0.5994	0.6081	0.6169	0.652	0.6578	0.6111	0.6783	0.5701	0.5906	0.614	0.6725	0.6608	0.5994	0.5701	0.5847	0.5818	0.5847	0.5818	0.5643	0.6023	0.6023	0.8157	0.9122	0.9532	1
Lc_T2R14_g02292/13-318	0.5935	0.6081	0.5964	0.614	0.6023	0.5935	0.6286	0.5935	0.6198	0.6081	0.6315	0.6257	0.6578	0.6695	0.6286	0.6637	0.5789	0.6052	0.5994	0.6549	0.6666	0.5877	0.5701	0.5818	0.576	0.5877	0.5818	0.5614	0.6052	0.5847	0.8128	0.8918	0.9122	0.9093	1
Lc_T2R15_JH129824-107559-108476	0.6081	0.6198	0.6111	0.6257	0.614	0.5994	0.6345	0.6052	0.6315	0.6169	0.6345	0.6286	0.6549	0.6666	0.6315	0.6695	0.5847	0.6111	0.6052	0.6725	0.6608	0.5964	0.573	0.5789	0.576	0.5818	0.5789	0.5701	0.6228	0.5994	0.807	0.8918	0.9152	0.9152	0.959	1
Lc_T2R65_JH131022_JH1310226900-7950/1-301	0.6052	0.6257	0.6169	0.6257	0.6198	0.6228	0.6695	0.6345	0.652	0.6461	0.6871	0.6666	0.652	0.6812	0.6403	0.6666	0.6228	0.6403	0.6374	0.6432	0.6432	0.5672	0.6315	0.6374	0.6374	0.6578	0.6637	0.6491	0.6666	0.6257	0.5526	0.5701	0.5818	0.5818	0.5818	0.5877	1
Lc_T2R66_JH128085-553378-554280	0.5877	0.6228	0.6081	0.6081	0.6198	0.6052	0.6695	0.6315	0.6432	0.6374	0.6374	0.6432	0.6608	0.6812	0.6315	0.6608	0.6286	0.6345	0.6169	0.652	0.6842	0.5614	0.6169	0.6315	0.6374	0.6549	0.6608	0.6491	0.6549	0.6111	0.5467	0.5614	0.5701	0.5789	0.573	0.5789	0.8742	1
Lc_T2R67_ENSLACG00000002847/20-328	0.614	0.6345	0.6257	0.6315	0.6228	0.6374	0.6578	0.6169	0.614	0.6228	0.6374	0.6315	0.652	0.6637	0.6286	0.6549	0.6052	0.6111	0.5964	0.6286	0.6637	0.5672	0.614	0.6228	0.6491	0.6491	0.6491	0.6345	0.6549	0.6374	0.5146	0.5555	0.5643	0.576	0.5614	0.5701	0.845	0.8538	1
Lc_T2R70_JH129303-210000-211000/1-301	0.6023	0.6345	0.6081	0.614	0.6228	0.6228	0.6754	0.6432	0.6549	0.6403	0.6608	0.6578	0.6374	0.6695	0.6374	0.652	0.6286	0.6345	0.6374	0.6403	0.652	0.573	0.6081	0.6198	0.6315	0.652	0.6491	0.6374	0.6637	0.6257	0.5438	0.5584	0.573	0.573	0.573	0.573	0.7953	0.8011	0.769	1
Lc_T2R71_ENSLACG00000003104/1-309	0.5994	0.6169	0.6081	0.6111	0.6052	0.6228	0.652	0.6257	0.6374	0.6257	0.6374	0.6315	0.6491	0.6608	0.6578	0.6491	0.6111	0.6228	0.6228	0.6374	0.6491	0.5701	0.6169	0.6286	0.6374	0.6374	0.6315	0.6081	0.6257	0.6198	0.5321	0.5701	0.5701	0.5701	0.576	0.573	0.7836	0.7777	0.769	0.8713	1
Lc_T2R74_g01418/1-298	0.6111	0.6315	0.6198	0.6257	0.6198	0.6198	0.6871	0.6403	0.6549	0.6374	0.6725	0.6578	0.652	0.6929	0.6257	0.6491	0.6315	0.6637	0.6432	0.6637	0.6637	0.5877	0.6403	0.6432	0.652	0.6695	0.6871	0.6578	0.6783	0.6345	0.5701	0.573	0.5818	0.5818	0.5789	0.5789	0.807	0.8011	0.769	0.8596	0.8421	1
Lc_T2R73_JH129303-155997-156905/3-303	0.6052	0.6315	0.614	0.6257	0.6315	0.6228	0.6666	0.6286	0.6491	0.6374	0.652	0.6491	0.6608	0.6929	0.6374	0.6491	0.6081	0.6257	0.6432	0.652	0.652	0.576	0.6286	0.6315	0.6491	0.6666	0.6695	0.6403	0.6725	0.6286	0.5555	0.5701	0.5847	0.5847	0.5789	0.5789	0.8187	0.8128	0.7807	0.8567	0.8304	0.9181	1
Lc_T2R72_JH129303-64562-65465	0.5643	0.5964	0.5789	0.5847	0.5935	0.576	0.6491	0.6257	0.6403	0.6286	0.6345	0.6345	0.6228	0.6549	0.6052	0.6169	0.6052	0.6315	0.6257	0.6111	0.6345	0.5438	0.5935	0.5935	0.6228	0.6286	0.6345	0.6081	0.6286	0.5935	0.5233	0.538	0.5497	0.5526	0.5438	0.5467	0.7748	0.7631	0.728	0.8128	0.7923	0.8918	0.8713	1
Lc_T2R75_JH129303-138585-139493/1-303	0.5964	0.6257	0.6023	0.614	0.6111	0.5994	0.6666	0.6257	0.6491	0.6286	0.6491	0.6345	0.6695	0.6959	0.6432	0.652	0.6286	0.6374	0.6198	0.6461	0.6432	0.5614	0.614	0.6257	0.6491	0.6549	0.6549	0.6198	0.6461	0.6081	0.535	0.5497	0.5643	0.5584	0.5643	0.5643	0.8216	0.804	0.7777	0.8391	0.8304	0.8625	0.8654	0.8538	1
Lc_T2R76_ENSLACG00000007023/1308	0.6228	0.6315	0.6345	0.6286	0.6286	0.6198	0.6491	0.6315	0.6374	0.6403	0.6432	0.6315	0.6549	0.6666	0.6374	0.6637	0.6169	0.6345	0.6052	0.6374	0.6403	0.5701	0.6023	0.614	0.6461	0.6432	0.6461	0.6169	0.6432	0.6228	0.535	0.576	0.5789	0.5847	0.573	0.5789	0.8274	0.8128	0.804	0.8333	0.8508	0.8567	0.8567	0.8304	0.8976	1
Lc_T2R68_JH129750-41217-42131	0.5847	0.6052	0.5994	0.5994	0.5906	0.5964	0.6608	0.6374	0.6403	0.6461	0.6491	0.6432	0.6432	0.6637	0.6315	0.6695	0.6169	0.6286	0.6286	0.6374	0.6578	0.5672	0.6111	0.614	0.6461	0.6491	0.6549	0.6169	0.6432	0.6111	0.5467	0.576	0.5935	0.5906	0.5877	0.5877	0.8128	0.7953	0.7953	0.8304	0.8362	0.8538	0.8625	0.8245	0.8362	0.845	1
Lc_T2R69_ENSLACG00000003809/1-305	0.6111	0.6315	0.6257	0.6228	0.6111	0.6169	0.6754	0.6461	0.6461	0.6491	0.6637	0.6491	0.6549	0.6754	0.6345	0.6754	0.6257	0.6315	0.6374	0.6637	0.6695	0.573	0.6228	0.6315	0.6637	0.6666	0.6754	0.6257	0.6491	0.6257	0.5497	0.5789	0.5964	0.5935	0.5906	0.5906	0.8216	0.8011	0.8157	0.8304	0.8304	0.8596	0.8625	0.8157	0.8391	0.8538	0.9649	1
Lc_T2R77_g03692/1-298	0.5789	0.6023	0.576	0.5877	0.5906	0.5994	0.6812	0.6228	0.6345	0.6198	0.6549	0.6403	0.6374	0.6842	0.6198	0.6666	0.6169	0.652	0.6432	0.6374	0.6403	0.5877	0.6198	0.6374	0.6315	0.6549	0.6754	0.6345	0.6783	0.6081	0.5584	0.5643	0.576	0.5789	0.5584	0.5672	0.7865	0.769	0.769	0.7865	0.7602	0.7894	0.7777	0.7397	0.7514	0.7543	0.7982	0.7894	1
Lc_T2R78_g07306/1-295	0.5877	0.6169	0.5935	0.6023	0.6023	0.614	0.6754	0.6169	0.6315	0.6198	0.6578	0.6374	0.6403	0.6871	0.6286	0.6695	0.6081	0.6461	0.6403	0.6286	0.6403	0.576	0.614	0.6286	0.6315	0.6549	0.6695	0.6345	0.6871	0.6198	0.5467	0.5497	0.5643	0.5614	0.5555	0.5643	0.804	0.7894	0.7894	0.8011	0.7631	0.7865	0.7807	0.7456	0.7631	0.7719	0.8099	0.7982	0.9356
Lc_T2R79_ENSLACG00000003761/3-303	0.614	0.6403	0.6228	0.6228	0.6169	0.6198	0.6812	0.6432	0.6578	0.6461	0.6725	0.6608	0.6666	0.7017	0.6374	0.6842	0.6286	0.652	0.6432	0.6461	0.6461	0.573	0.6257	0.6403	0.6403	0.6608	0.6812	0.6286	0.6461	0.6286	0.5526	0.573	0.5877	0.576	0.576	0.5818	0.8187	0.7982	0.7836	0.8216	0.7953	0.7982	0.804	0.769	0.7982	0.804	0.8187	0.8216	0.845
Lc_T2R58_g06318/1-298	0.5906	0.6081	0.5818	0.6023	0.6023	0.5994	0.69	0.6432	0.6491	0.6345	0.6666	0.652	0.6432	0.6842	0.6198	0.6783	0.6315	0.6637	0.6345	0.6345	0.6491	0.573	0.6257	0.6491	0.652	0.6783	0.6812	0.6637	0.6812	0.6374	0.5526	0.5497	0.576	0.5643	0.5555	0.5614	0.7894	0.7836	0.7573	0.7631	0.7456	0.7807	0.7719	0.7339	0.7748	0.7631	0.766	0.7748	0.8011
Lc_T2R60_JH128916-233505-234389	0.614	0.6345	0.6169	0.6315	0.6257	0.6198	0.6725	0.6286	0.6286	0.6432	0.6695	0.652	0.6374	0.6812	0.6257	0.6666	0.6198	0.6491	0.6345	0.6432	0.6491	0.5672	0.6169	0.6286	0.6374	0.6695	0.652	0.6578	0.6725	0.6257	0.5497	0.5497	0.5701	0.5672	0.5526	0.5614	0.7982	0.7865	0.7602	0.7748	0.7368	0.7777	0.7748	0.7368	0.7777	0.7777	0.7865	0.7807	0.7748
Lc_T2R61_JH128916-195708-196628	0.6052	0.6111	0.6111	0.6169	0.6081	0.6023	0.6695	0.6198	0.614	0.6169	0.614	0.6432	0.6461	0.6578	0.6257	0.6608	0.6023	0.614	0.5964	0.6315	0.6432	0.5701	0.614	0.6169	0.6461	0.6608	0.652	0.6578	0.652	0.6374	0.5292	0.5672	0.573	0.5701	0.5584	0.5614	0.7339	0.7426	0.7543	0.7631	0.7573	0.7748	0.7573	0.7309	0.7485	0.769	0.7748	0.7865	0.7339
Lc_T2R62_JH129837-106889-107800	0.5994	0.6081	0.5994	0.614	0.6081	0.5906	0.6695	0.6081	0.6052	0.6023	0.614	0.6257	0.6461	0.6549	0.6198	0.6725	0.5877	0.614	0.5994	0.614	0.6257	0.5643	0.6111	0.6228	0.6461	0.6578	0.6549	0.6374	0.6461	0.6169	0.5204	0.5584	0.573	0.5584	0.5584	0.5614	0.7426	0.7485	0.7339	0.7543	0.7485	0.7543	0.7397	0.7163	0.7426	0.7573	0.7573	0.769	0.7309
Lc_T2R59_JH128916-126493-127395	0.5818	0.6081	0.5877	0.5994	0.5964	0.6023	0.6871	0.6491	0.652	0.6403	0.6608	0.6608	0.6228	0.6608	0.6111	0.6549	0.6315	0.6491	0.6315	0.6315	0.6286	0.5497	0.6169	0.6286	0.6315	0.6578	0.6754	0.6257	0.6286	0.614	0.535	0.5467	0.5614	0.5555	0.5555	0.5614	0.7777	0.769	0.7426	0.7953	0.7719	0.7836	0.7807	0.7397	0.769	0.7719	0.7953	0.807	0.7923
Lc_T2R80_JH128916-42068-43018	0.5584	0.573	0.573	0.5672	0.5526	0.5643	0.6052	0.5789	0.5877	0.5964	0.5877	0.5906	0.5818	0.5994	0.5701	0.6228	0.6023	0.5906	0.5818	0.5584	0.5935	0.5204	0.5614	0.5701	0.5935	0.6023	0.6052	0.5643	0.5906	0.5906	0.4707	0.538	0.5263	0.5233	0.5204	0.5233	0.7134	0.6929	0.7192	0.7222	0.7134	0.6959	0.7046	0.6812	0.7076	0.7251	0.7397	0.7514	0.7105
Lc_T2R57-AFYH01284138-450-1400/1-299	0.5877	0.614	0.5847	0.5964	0.6111	0.5935	0.652	0.6169	0.6198	0.5906	0.6228	0.6228	0.614	0.6491	0.5964	0.6549	0.5847	0.6111	0.6111	0.6023	0.6052	0.5555	0.6111	0.6228	0.6169	0.6315	0.6374	0.6286	0.6549	0.6374	0.5263	0.5409	0.5555	0.5672	0.5409	0.5526	0.7134	0.7076	0.6871	0.7397	0.6959	0.728	0.7163	0.69	0.7046	0.6959	0.7017	0.7105	0.7105
Lc_T2R54_JH130641-11547-12443	0.5877	0.614	0.5964	0.6023	0.6023	0.6081	0.6666	0.6461	0.6549	0.6403	0.652	0.6257	0.6578	0.6959	0.6228	0.6549	0.6052	0.6257	0.6345	0.6257	0.6315	0.5818	0.6432	0.6491	0.6461	0.6637	0.6725	0.6374	0.6608	0.6345	0.5467	0.5555	0.5643	0.5584	0.5584	0.5614	0.7602	0.7456	0.7251	0.7543	0.7309	0.769	0.7777	0.7339	0.766	0.7426	0.7485	0.7573	0.7339
Lc_T2R55_JH130827-7169-8065	0.5643	0.5877	0.573	0.573	0.5789	0.5818	0.6374	0.614	0.6228	0.614	0.614	0.6023	0.6169	0.652	0.5935	0.6286	0.5847	0.6023	0.614	0.5994	0.6081	0.5584	0.614	0.6228	0.6169	0.6286	0.6461	0.6198	0.6345	0.614	0.5175	0.5204	0.538	0.5292	0.5233	0.5321	0.7397	0.7251	0.7017	0.7339	0.7076	0.7397	0.7426	0.7046	0.7456	0.7222	0.7251	0.728	0.7192
Lc_T2R52_ENSLACG00000002071/1-309	0.5906	0.6023	0.5964	0.6111	0.6023	0.614	0.6578	0.6286	0.6432	0.6228	0.6228	0.6257	0.6608	0.6666	0.614	0.652	0.6111	0.6169	0.6081	0.5994	0.6169	0.5555	0.6052	0.6315	0.6666	0.6608	0.6608	0.6315	0.6549	0.6725	0.5204	0.5701	0.576	0.5877	0.576	0.576	0.7602	0.7426	0.7573	0.728	0.7251	0.7514	0.7573	0.7192	0.7573	0.766	0.7543	0.7602	0.7222
Lc_T2R53_ENSLACG00000002046/1-297	0.5906	0.614	0.5964	0.6081	0.614	0.6081	0.6842	0.6403	0.6578	0.6345	0.6578	0.6432	0.6491	0.6929	0.6081	0.6695	0.6286	0.6461	0.6315	0.6286	0.6315	0.5526	0.6374	0.6695	0.6695	0.69	0.6871	0.6637	0.6929	0.6666	0.5526	0.5672	0.5847	0.5847	0.576	0.576	0.7865	0.7631	0.7543	0.7485	0.7251	0.7807	0.7748	0.7368	0.769	0.7631	0.7631	0.769	0.7602
Lc_T2R56_ENSLACG00000001061/13-308	0.573	0.5935	0.5672	0.5877	0.6023	0.5847	0.6315	0.614	0.6257	0.6052	0.6228	0.6198	0.6052	0.6578	0.5877	0.6257	0.5818	0.614	0.5935	0.5877	0.576	0.5233	0.6198	0.6374	0.6111	0.6345	0.6315	0.6198	0.6432	0.5994	0.5555	0.5438	0.5555	0.5614	0.5467	0.5497	0.7192	0.6988	0.6812	0.7017	0.6783	0.7046	0.7163	0.6637	0.6812	0.6842	0.6695	0.6842	0.6988
Lc_T2R50_JH135454-2600-3600/1-301	0.5555	0.5847	0.5526	0.5643	0.5789	0.5935	0.6169	0.5964	0.6081	0.5906	0.6023	0.6052	0.5672	0.5935	0.573	0.576	0.576	0.5847	0.5672	0.5672	0.5789	0.5146	0.5614	0.576	0.5994	0.5994	0.6052	0.6052	0.6169	0.5935	0.4853	0.4941	0.5146	0.5116	0.5116	0.5204	0.7163	0.6842	0.6842	0.69	0.6578	0.6959	0.69	0.6754	0.6988	0.6959	0.6959	0.7046	0.6929
Lc_T2R51_JH130976-56756-57640/1-296	0.5847	0.6169	0.5935	0.5847	0.6023	0.6052	0.6549	0.6111	0.6345	0.6111	0.6345	0.614	0.5994	0.6461	0.5847	0.6169	0.5906	0.6286	0.6052	0.5847	0.6169	0.538	0.5789	0.5994	0.6111	0.6257	0.6228	0.6374	0.6637	0.6228	0.5263	0.5233	0.5497	0.5438	0.5409	0.5467	0.7514	0.7309	0.7251	0.7339	0.7076	0.7543	0.728	0.7222	0.7426	0.7456	0.7397	0.7397	0.7339
Lc_T2R49_g03496/1-307	0.5643	0.5701	0.5467	0.5614	0.5672	0.576	0.5906	0.5643	0.5847	0.5643	0.5818	0.5935	0.576	0.5818	0.573	0.5906	0.5467	0.573	0.5643	0.5555	0.5672	0.5292	0.5321	0.5321	0.5906	0.5643	0.573	0.5614	0.614	0.5964	0.5087	0.538	0.5526	0.5526	0.5584	0.5643	0.7076	0.6549	0.6754	0.6754	0.6549	0.6783	0.6725	0.6432	0.6725	0.6812	0.6812	0.6871	0.6374
Lc_T2R45_ENSLACG00000002953/1-300	0.5964	0.614	0.5847	0.6023	0.6169	0.6081	0.6491	0.6257	0.6345	0.6081	0.6374	0.6374	0.5935	0.6257	0.5877	0.6315	0.6169	0.6257	0.6081	0.5964	0.5994	0.5233	0.5847	0.6052	0.6081	0.6315	0.6403	0.614	0.652	0.6257	0.5292	0.5467	0.5614	0.5555	0.5584	0.5614	0.7368	0.7017	0.7076	0.7105	0.6959	0.7397	0.7339	0.6812	0.7163	0.7192	0.7163	0.728	0.6959
Lc_T2R47_JH134280-2000-3700/1-304	0.5818	0.6023	0.5877	0.5935	0.5935	0.5818	0.6228	0.5877	0.5994	0.5877	0.5964	0.6052	0.5994	0.6257	0.573	0.6286	0.5701	0.5818	0.5789	0.573	0.5877	0.5146	0.5643	0.5906	0.6111	0.6111	0.6169	0.6198	0.6228	0.6198	0.5058	0.535	0.5467	0.5467	0.5467	0.5526	0.728	0.6842	0.6842	0.6783	0.6695	0.7017	0.7192	0.6695	0.7046	0.7105	0.7076	0.7192	0.6608
Lc_T2R48_JH131192-13968-14870	0.5497	0.5701	0.5555	0.5497	0.5584	0.535	0.5701	0.5497	0.5555	0.5438	0.5526	0.5614	0.5584	0.5818	0.538	0.5906	0.5409	0.5409	0.535	0.5467	0.5526	0.4912	0.5233	0.5497	0.5701	0.5701	0.576	0.5818	0.5818	0.573	0.4736	0.5	0.5116	0.5146	0.5116	0.5175	0.6929	0.6666	0.652	0.6491	0.6345	0.6695	0.6871	0.6461	0.6783	0.6783	0.6754	0.6871	0.6315
Lc_T2R46_JH132617-3356-4267	0.5672	0.5818	0.5643	0.573	0.5789	0.5584	0.5964	0.5643	0.576	0.5643	0.5614	0.5818	0.5701	0.5964	0.5526	0.6111	0.5526	0.5643	0.5584	0.5614	0.5614	0.5087	0.5467	0.573	0.5847	0.576	0.6023	0.6023	0.6052	0.6023	0.4795	0.5058	0.5175	0.5175	0.5146	0.5204	0.7046	0.6783	0.6578	0.6637	0.652	0.69	0.7105	0.6491	0.6812	0.6929	0.6812	0.6929	0.6432
Lc_T2R43_JH132281-3349-42091/1-287	0.5526	0.5877	0.5643	0.5906	0.5877	0.5701	0.6578	0.6111	0.6257	0.5994	0.6198	0.6228	0.6257	0.6637	0.5789	0.6286	0.6081	0.6286	0.6081	0.6286	0.6286	0.5672	0.6286	0.6432	0.6374	0.6549	0.6754	0.6257	0.6257	0.6198	0.5321	0.5321	0.5584	0.5555	0.5409	0.5409	0.7105	0.7076	0.6842	0.6929	0.6695	0.7251	0.7192	0.6959	0.6959	0.6871	0.7017	0.7017	0.6929
Lc_T2R44_ENSLACG00000005213/1-300	0.5789	0.6111	0.5789	0.6111	0.6198	0.5994	0.6929	0.6403	0.6491	0.6257	0.6461	0.6491	0.6549	0.6929	0.6081	0.6491	0.6286	0.6578	0.6345	0.6403	0.6461	0.5789	0.6374	0.6549	0.6608	0.6783	0.69	0.6461	0.652	0.6345	0.5409	0.5467	0.576	0.573	0.5584	0.5584	0.7368	0.728	0.7163	0.7163	0.6929	0.7485	0.7514	0.7222	0.7222	0.7134	0.7309	0.728	0.7251
Lc_T2R63_ENSLACG00000002255/2-307	0.5584	0.576	0.5584	0.573	0.576	0.576	0.6111	0.6169	0.6169	0.6169	0.6081	0.6052	0.5964	0.6111	0.5964	0.5906	0.5964	0.6111	0.5614	0.6081	0.6111	0.5614	0.5497	0.5614	0.6052	0.6052	0.5994	0.5964	0.6345	0.5847	0.5204	0.538	0.5555	0.5555	0.5614	0.5614	0.7076	0.7163	0.7163	0.7105	0.7076	0.7192	0.7309	0.6929	0.7105	0.6988	0.7426	0.7339	0.6959
Lc_T2R64_ENSLACG00000003395/1-299	0.5701	0.5935	0.5701	0.5935	0.6052	0.5935	0.6549	0.6257	0.6403	0.6198	0.6345	0.6345	0.6081	0.6491	0.6198	0.6286	0.6169	0.6461	0.5964	0.6198	0.6374	0.5614	0.6081	0.6052	0.6169	0.6345	0.6374	0.6286	0.6549	0.6286	0.5555	0.5643	0.5672	0.5789	0.5818	0.5847	0.7543	0.7631	0.7456	0.7514	0.7397	0.7602	0.7543	0.7251	0.7339	0.7251	0.7573	0.7543	0.7456
Lc_T2R41_JH130077-122561-123463	0.573	0.5994	0.5906	0.6023	0.6169	0.6081	0.6783	0.6257	0.6403	0.6345	0.652	0.6578	0.6345	0.6666	0.6257	0.6578	0.6169	0.652	0.6461	0.6169	0.6198	0.573	0.6228	0.6257	0.6345	0.6578	0.6695	0.6403	0.6491	0.6315	0.5058	0.5292	0.5526	0.5555	0.5526	0.5555	0.7397	0.7251	0.6959	0.7163	0.6988	0.728	0.7309	0.7046	0.69	0.6929	0.7192	0.7251	0.7368
Lc_T2R42_ENSLACG00000006135/3-297	0.5847	0.6081	0.5935	0.6081	0.6257	0.6111	0.69	0.6228	0.6374	0.6315	0.6695	0.6549	0.6432	0.6988	0.6345	0.6578	0.6198	0.6637	0.6549	0.6315	0.6198	0.5643	0.6374	0.6549	0.6549	0.6812	0.6783	0.6725	0.6842	0.6345	0.535	0.5321	0.5555	0.5584	0.5526	0.5555	0.7309	0.7192	0.7017	0.7105	0.6988	0.7339	0.7339	0.6988	0.7017	0.6959	0.7134	0.7222	0.7426
Lc_T2R02_JH128442-389500-390500/1-299	0.5	0.5175	0.4941	0.5	0.5058	0.4824	0.5087	0.4883	0.5	0.4941	0.5204	0.5292	0.4883	0.5116	0.5116	0.5116	0.5	0.5204	0.5204	0.5321	0.5146	0.497	0.5175	0.5029	0.4941	0.5087	0.5116	0.5116	0.5058	0.4883	0.4502	0.4619	0.4941	0.4912	0.4736	0.4853	0.4853	0.4795	0.4561	0.4795	0.4649	0.4795	0.4883	0.4619	0.4912	0.4883	0.4649	0.4707	0.4824
Lc_T2R03_ENSLACG00000000459/5-303	0.459	0.4678	0.459	0.4649	0.4619	0.4561	0.4912	0.4619	0.459	0.4619	0.4824	0.4502	0.4356	0.4795	0.4444	0.4853	0.4473	0.4707	0.4678	0.5029	0.4766	0.4853	0.4766	0.4766	0.4619	0.4853	0.497	0.4853	0.4824	0.4502	0.4269	0.4385	0.4649	0.4561	0.459	0.4619	0.4444	0.459	0.4327	0.4502	0.4152	0.4619	0.4327	0.4327	0.4327	0.4181	0.4327	0.4415	0.4561
Lc_T2R04_ENSLACG00000005021/1-307	0.4736	0.4766	0.4678	0.4766	0.4766	0.4678	0.4678	0.4385	0.4502	0.4561	0.4795	0.4678	0.4385	0.4619	0.4473	0.4736	0.4736	0.4795	0.4619	0.497	0.4912	0.4824	0.4707	0.4444	0.4239	0.4444	0.4532	0.4561	0.4561	0.4298	0.4064	0.4327	0.4502	0.4502	0.4532	0.4532	0.4269	0.4239	0.4152	0.4502	0.4269	0.4444	0.4269	0.4269	0.4444	0.421	0.421	0.4239	0.4269
Lc_T2R01_g03562_fishlike/1-301	0.4269	0.4444	0.421	0.4415	0.4502	0.4327	0.4093	0.3888	0.3888	0.3888	0.4269	0.4093	0.3742	0.4152	0.4035	0.3947	0.4152	0.421	0.4122	0.4239	0.4152	0.4035	0.3947	0.4181	0.3888	0.4239	0.4093	0.4532	0.4356	0.4122	0.3654	0.3654	0.3742	0.3684	0.3684	0.3625	0.4005	0.3918	0.3801	0.3859	0.3771	0.4035	0.3947	0.3859	0.3918	0.3859	0.3771	0.3801	0.3976
	Lc_T2R12	Lc_T2R11	Lc_T2R10	Lc_T2R09	Lc_T2R07	Lc_T2R08	Lc_T2R25	Lc_T2R31	Lc_T2R30	Lc_T2R32	Lc_T2R26	Lc_T2R27	Lc_T2R20	Lc_T2R21	Lc_T2R24	Lc_T2R22	Lc_T2R28	Lc_T2R29	Lc_T2R23	Lc_T2R06	Lc_T2R13	Lc_T2R05	Lc_T2R34	Lc_T2R35	Lc_T2R36	Lc_T2R37	Lc_T2R33	Lc_T2R39	Lc_T2R38	Lc_T2R40	Lc_T2R18	Lc_T2R19	Lc_T2R16	Lc_T2R17	Lc_T2R14	Lc_T2R15	Lc_T2R65	Lc_T2R66	Lc_T2R67	Lc_T2R70	Lc_T2R71	Lc_T2R74	Lc_T2R73	Lc_T2R72	Lc_T2R75	Lc_T2R76	Lc_T2R68	Lc_T2R69	Lc_T2R77
[truncated: 31 more columns]

## Sheet: Lc-V1R homology matrix
										Identity matrix
Lc_V1R01-JH126576-3892974-3893936	1
Lc_V1R01a	0.5798	1
Lc_V1R07	0.4873	0.507	1
Lc_V1R08-JH126576-3899564-3900517	0.4117	0.4369	0.4565	1
Lc_V1R09-JH126576-3966530-3967480	0.4425	0.5098	0.5518	0.5518	1
Lc_V1R10_JH126576-3956453-3957412	0.4481	0.5042	0.5378	0.5686	0.8123	1
Lc_V1R02	0.4481	0.4873	0.5238	0.4453	0.4985	0.4957	1
Lc_V1R11	0.4453	0.4397	0.4733	0.3921	0.4509	0.4257	0.4257	1
Lc_V1R12-JH127167-62652-63599	0.4425	0.4677	0.4789	0.4005	0.4649	0.4593	0.4173	0.4705	1
Lc_V1R13	0.4733	0.4565	0.4817	0.4285	0.4649	0.4453	0.4453	0.4873	0.5658	1
Lc_V1R14	0.4733	0.5098	0.5098	0.4341	0.4845	0.4705	0.4537	0.4985	0.5882	0.7058	1
Lc_V1R15-JH132386-1786-2700	0.4481	0.4397	0.4649	0.4117	0.4285	0.4397	0.4537	0.4537	0.4789	0.5434	0.5714	1
Lc_V1R16	0.4677	0.4397	0.4733	0.4033	0.4145	0.4229	0.4481	0.4733	0.4845	0.5406	0.5602	0.9019	1
Lc_V1R17	0.4369	0.4313	0.4761	0.4061	0.4537	0.4341	0.4369	0.4089	0.4901	0.5238	0.549	0.6078	0.6106	1
Lc_V1R18	0.4537	0.4257	0.4481	0.4005	0.4369	0.4341	0.4369	0.4145	0.4649	0.4985	0.5378	0.5854	0.5854	0.8039	1
Lc_V1R19-JH129249-102462-103379	0.4425	0.4117	0.4229	0.3781	0.4173	0.4145	0.4061	0.3809	0.4453	0.4621	0.4873	0.535	0.5294	0.7058	0.8151	1
Lc_V1R4-JH126562-9351125-9352069	0.3109	0.2577	0.2661	0.2969	0.2773	0.2661	0.2885	0.2577	0.2689	0.2605	0.2745	0.2717	0.2633	0.2464	0.2689	0.2492	1
Lc_V1R03-JH126562-9337639-9338598	0.2969	0.2745	0.2913	0.2801	0.2801	0.2717	0.2997	0.2577	0.2577	0.2661	0.2577	0.2745	0.2549	0.2549	0.2633	0.2408	0.4565	1
Lc_V1R05-JH132282-2162-3064	0.2941	0.2408	0.2689	0.2296	0.2464	0.2352	0.2605	0.2605	0.2633	0.2408	0.2492	0.2464	0.2605	0.2464	0.2549	0.2464	0.2324	0.2184	1
Lc_V1R06-JH127233-161522-162418	0.2633	0.21	0.224	0.21	0.2072	0.1904	0.2156	0.224	0.196	0.2268	0.2268	0.2352	0.2492	0.2044	0.224	0.2128	0.1988	0.1988	0.2577	1
	Lc_V1R01-JH126576-3892974-3893936	Lc_V1R01a	Lc_V1R07	Lc_V1R08-JH126576-3899564-3900517	Lc_V1R09-JH126576-3966530-3967480	Lc_V1R10_JH126576-3956453-3957412	Lc_V1R02	Lc_V1R11	Lc_V1R12-JH127167-62652-63599	Lc_V1R13	Lc_V1R14	Lc_V1R15-JH132386-1786-2700	Lc_V1R16	Lc_V1R17	Lc_V1R18	Lc_V1R19-JH129249-102462-103379	Lc_V1R4-JH126562-9351125-9352069	Lc_V1R03-JH126562-9337639-9338598	Lc_V1R05-JH132282-2162-3064	Lc_V1R06-JH127233-161522-162418
										Similarity matrix
Lc_V1R01-JH126576-3892974-3893936	1
Lc_V1R01a	0.7002	1
Lc_V1R07	0.633	0.647	1
Lc_V1R08-JH126576-3899564-3900517	0.577	0.591	0.633	1
Lc_V1R09-JH126576-3966530-3967480	0.6162	0.6442	0.7058	0.7086	1
Lc_V1R10_JH126576-3956453-3957412	0.619	0.6386	0.6862	0.7142	0.8711	1
Lc_V1R02	0.5938	0.619	0.689	0.5994	0.6414	0.6302	1
Lc_V1R11	0.6078	0.5938	0.619	0.535	0.5798	0.5518	0.5882	1
Lc_V1R12-JH127167-62652-63599	0.591	0.6106	0.6022	0.5658	0.6078	0.5798	0.535	0.605	1
Lc_V1R13	0.6134	0.6134	0.6386	0.5742	0.605	0.5854	0.5966	0.6442	0.7086	1
Lc_V1R14	0.6246	0.6498	0.6582	0.5994	0.6414	0.6134	0.6134	0.647	0.7394	0.8263	1
Lc_V1R15-JH132386-1786-2700	0.5938	0.5686	0.5742	0.5406	0.563	0.5518	0.591	0.5574	0.5882	0.661	0.703	1
Lc_V1R16	0.6134	0.5714	0.5714	0.5378	0.5602	0.5434	0.5826	0.5742	0.5938	0.661	0.6946	0.9159	1
Lc_V1R17	0.6078	0.577	0.591	0.5658	0.5798	0.5574	0.5938	0.5434	0.6022	0.6946	0.689	0.7366	0.7254	1
Lc_V1R18	0.6218	0.5686	0.5826	0.563	0.5854	0.577	0.605	0.549	0.5994	0.661	0.675	0.7366	0.731	0.8599	1
Lc_V1R19-JH129249-102462-103379	0.605	0.5378	0.549	0.5322	0.5574	0.5462	0.5658	0.5126	0.577	0.6078	0.619	0.6722	0.6554	0.7675	0.8487	1
Lc_V1R04-JH126562-9351125-9352069	0.4621	0.3893	0.4285	0.4537	0.4481	0.4481	0.4537	0.3977	0.4145	0.4257	0.4229	0.4341	0.4257	0.4145	0.4397	0.4145	1
Lc_V1R03-JH126562-9337639-9338598	0.4537	0.4089	0.4397	0.4117	0.4313	0.4397	0.4509	0.3977	0.4033	0.4173	0.4257	0.4341	0.4033	0.4145	0.4285	0.3949	0.5994	1
Lc_V1R05-JH132282-2162-3064	0.4621	0.3949	0.4033	0.3641	0.3837	0.3697	0.4117	0.3949	0.3977	0.3977	0.4117	0.3921	0.4173	0.3949	0.4005	0.3781	0.3641	0.3669	1
Lc_V1R06-JH127233-161522-162418	0.4089	0.3473	0.3865	0.3305	0.3585	0.3445	0.3613	0.3641	0.3585	0.3753	0.3837	0.3697	0.4005	0.3753	0.3809	0.3501	0.3669	0.3417	0.4117	1
	Lc_V1R01-JH126576-3892974-3893936	Lc_V1R01a	Lc_V1R07	Lc_V1R08-JH126576-3899564-3900517	Lc_V1R09-JH126576-3966530-3967480	Lc_V1R10_JH126576-3956453-3957412	Lc_V1R02	Lc_V1R11	Lc_V1R12-JH127167-62652-63599	Lc_V1R13	Lc_V1R14	Lc_V1R15-JH132386-1786-2700	Lc_V1R16	Lc_V1R17	Lc_V1R18	Lc_V1R19-JH129249-102462-103379	Lc_V1R4-JH126562-9351125-9352069	Lc_V1R03-JH126562-9337639-9338598	Lc_V1R05-JH132282-2162-3064	Lc_V1R06-JH127233-161522-162418

## Sheet: T2R,  V1R motif analyses
Conserved motifs in T2Rs and V1Rs of Latimeria, mouse+frog, and teleosts
Degree of conservation
+++	85-100%
++	65-84%
+	45-64%
-	< 45%
cyan	conserved in tetrapod V1R+T2R and/or teleost V1R+T2R
magenta	Conserved in tetrapod T2R, not in tetrapodV1R (or same specificity in teleosts). Also magenta in Latimeria if same specificity
red	T2R specific in Latimeria, but not in the reference weblogos.
yellow	Conserved in tetrapod V1R, not in tetrapodT2R (or same specificity in teleosts). Also yellow in Latimeria if same specificity
green	V1R-specific in Latimeria, but not in the reference weblogos
brown	Tetrapod and/or teleost has specific prediction but Latimeria is conserved in both.
conserved AA	Region of the protein	V1R motif	T2R motif	Lc V1R	Lc T2R		MmXt V1R	MmXt T2R		Teleost V1R	Teleost T2R
G	TM1	V1R-G19	T2R-G20	++	+		++	++		++	-
G	TM1	V1R-G22	T2R-G23	+	++		-	-		++	-
N	TM1	V1R-N23	T2R-N24	+++	+++		+++	+++		+++	+++
-/F	TM1	/	T2R-F26	-	+++		-	+		-	+
-/I	TM1	/	T2R-I27	-	+++		-	+++		-	-
-/E	IC1	/	T2R-E34	-	++		-	-		-	-
-/R	IC1	/	T2R-R36	-	++		-	-		-	-
-/L	IC1	/	T2R-L41	-	+++		-	-		-	-
D/E	IC1	V1R-D/E45	T2R-E45	++	++		+	+		++	-
I	IC1	V1R-I47	T2R-I47	++	++		+++	+		+	-
L	TM2	V1R-L51	T2R-L51	++	-		++	+		++	+
N	TM2	V1R-N55	T2R-N55	+++	++		++	-		+++	-
P/W	TM2	V1R-P65	T2R-W65	++ (P)	++ (W)		-	-		-	-
-/C	EC1	/	T2R-C74	-	+++		-	-		-	-
C/Y	EC1	V1R-C82	T2R-Y82	+++ (C)	++ (Y)		+++ (C)	-		+++ (C)	-
R/-	TM3	V1R-R93	/	+++	-		+++	-		+	-
-/W	TM3	/	T2R-W98	-	+++		-	+++		-	+
T	TM3	V1R-T100	T2R-T100	+++	++		++	-		+++	-
-/A	TM3	/	T2R-A101	-	+++		-	-		-	-
L	TM3	V1R-L103	T2R-L103	++	++		+++	+++		+	+
S/C	TM3	V1R-S104	T2R-C104	++ (S)	+++(C)		++ (S)	-		++ (S)	-
Q/Y	TM3	V1R-Q107	T2R-Y107	++ (Q)	+++ (Y)		+++ (Q)	++ (Y)		-	++ (Y)
-/K	IC2	/	T2R-K110	-	++		-	+		-	-
-/R	IC2	/	T2R-I111	-	+++		-	+		-	-
-/W	IC2	/	T2R-W116	-	++		-	-		-	-
-/F	IC2	/	T2R-F119	-	+++		-	+		-	+
K	IC2	V1R-K122	T2R-K123	+++	+++		+	++		-	+
-/V	TM4	/	T2R-V130	-	+++		-	-		-	-
-/P	TM4	/	T2R-P147	-	+++		-	-		-	-
N	EC2	V1R-N156	T2R-N157	++	+++		-	+++		-	-
C	EC2	V1R-C169	T2R-C165	+++	+++		+++	-		+++	-
-/Y	EC2	/	T2R-Y168	-	++		-	-		-	-
F/Y	EC2	V1R-F173	T2R-Y169	++ (F)	++(Y)		-	-		++ (F)	-
-/P	TM5	/	T2R-P193	-	+++		-	++		++	-
M	TM5	V1R-M198	T2R-M197	+++	+++		++	-		-	+++
-/S	TM5	/	T2R-S200	-	++		-	-		-	-
S	TM5	V1R-S202	T2R-S201	+	++		++	-		-	-
I	TM5	V1R-I205	T2R-I204	+	+++		-	-		+	-
-/F	TM5	/	T2R-F207	-	+++		-	-		-	-
L	IC3	V1R-L209	T2R-L208	++	++		++	++		++	++
H	IC3	V1R-H212	T2R-H211	+++	+++		+++	+++		+	+++
V/M	IC3	V1R-V216	T2R-M215	++ (V)	+++(M)		-	++ (M)		+ (V)	+ (M)
E/H	IC3	V1R-E231	T2R-H230	++ (E)	++ (H)		+++ (E)	+++ (H)		-	- (+ Q)
A/V	IC3	V1R-A234	T2R-V233	++ (A)	++(V)		++ (A)	+ (A)		+ (A)	++ (V)
A	IC3	V1R-A235	T2R-A234	+	+		-	-		+	-
K/-	IC3	V1R-K236	/	++	-		-	-		-	-
-/M	TM6	/	T2R-M236	-	+++		-	+		-	-
L	TM6	V1R-L241	T2R-L240	++	++		++	++		-	-
V/I	TM6	V1R-V242	T2R-I241	++ (V)	+++(I)		+ (V)	-		-	-
Y/F	TM6	V1R-Y/F245	T2R-Y/F244	++	+		-	-		+	+
-/C	TM6	/	T2R-C247	-	+++		-	-		-	-
F/-	TM6	V1R-F249	/	++	-		++	-		-	-
-/N	TM6	/	T2R-N255	-	++			-		-	-
Y/-	TM6	V1R-Y257	/	+++	-		-	-		+	-
Y	TM7	V1R-Y281	T2R-Y276	++	++		+	-		+++	++
-/S	TM7	/	T2R-S280	-	++		+	-		+	-
-/I	TM7	/	T2R-I283	-	+++		-	-		-	-
-/L	TM7	/	T2R-L284	-	++		-	+		-	+
P/-	TM7	V1R-P286	/	+++	-		+++	-		+++	-
-/G	TM7	/	T2R-G287	-	++		-	-		-	-
N/T	C-term	V1R-N293	T2R-T288	++ (N)	++(T)		-	++ (N)		-	-
K	C-term	V1R-K295	T2R-K290	+	+++		-	-		+	-
-/L	C-term	/	T2R-L291	-	++		-	+		-	-
-/R	C-term	/	T2R-R292	-	+++		-	-		-	-
In case of alternatively conserved amino acids at the same position, all variants are given in parentheses

## Sheet: 76 Lc-T2R dNdS
		Positively Selected Sites											Negatively Selected Sites
Codon	SLAC dN-dS	SLAC p-value	FEL dN-dS	FEL p-value	SLAC	FEL	Consensus				Codon	SLAC dN-dS	SLAC p-value	FEL dN-dS	FEL p-value	SLAC	FEL	Consensus
3	0.624	0.014	0.047	0.622	+						2	-0.363	0.121	-0.354	0.005		-
4	0.53	0.034	0.024	0.83	+						6	0.037	0.624	-0.274	0.048		-
5	0.566	0.043	-0.023	0.866	+						7	0.141	0.831	-2.863	0		-
8	0.331	0.081	0.076	0.144	+						9	0.096	0.755	-1301.8	0.003		-
10	0.338	0.031	0.077	0.036	+	+					15	0.089	0.697	-0.736	0.004		-
20	0.332	0.011	0.057	0.025	+	+					16	0.093	0.754	-0.446	0.015		-
22	0.454	0.046	0.159	0.081	+	+					18	-0.258	0.246	-0.817	0.001		-
29	0.394	0.035	0.078	0.174	+						19	-0.225	0.272	-0.94	0.001		-
33	0.454	0.003	0.109	0.001	+	+					26	-0.253	0.139	-1301.84	0		-
38	0.529	0.028	0.115	0.208	+						27	0.004	0.685	-6.604	0.002		-
44	0.376	0.091	0.07	0.335	+						31	0.063	0.756	-1301.81	0.047		-
46	0.348	0.051	0.085	0.077	+	+					35	-0.092	0.439	-1301.84	0.002		-
49	0.318	0.082	0.054	0.526	+						39	0.138	0.734	-1.382	0		-
52	0.39	0.021	0.044	0.294	+						45	0.007	0.439	-1301.85	0.004		-
56	0.396	0.074	-1.051	0.087	+	-					47	0.044	0.695	-4.812	0		-
58	0.46	0.062	-0.041	0.802	+						56	0.396	0.973	-1.051	0.087		-
59	0.368	0.074	0.061	0.433	+						61	0.058	0.634	-0.428	0.021		-
62	0.617	0.005	0.154	0.009	+	+					65	-0.215	0.501	-5.794	0.033		-
67	0.406	0.076	0.101	0.298	+						66	-0.15	0.337	-0.232	0.035		-
75	0.467	0.02	0.077	0.223	+						73	-0.254	0.144	-0.133	0.043		-
79	0.478	0.048	0.083	0.534	+						77	-0.081	0.447	-0.171	0.094		-
80	0.45	0.059	0.049	0.678	+						81	-0.05	0.493	-0.666	0.005		-
89	0.622	0.021	0.093	0.552	+						82	0.155	0.752	-2.248	0.024		-
93	0.295	0.044	0.055	0.092	+	+					87	-0.356	0.16	-1301.75	0		-
109	0.457	0.005	0.104	0.001	+	+					88	-0.098	0.416	-0.394	0.05		-
114	0.217	0.149	0.101	0.046	+	+					91	-0.795	0.003	-1301.82	0	-	-
117	0.419	0.026	0.088	0.144	+						92	-0.216	0.244	-0.216	0.043		-
120	0.425	0.097	0.13	0.028	+	+					94	0.056	0.586	-1.117	0.02		-
122	0.201	0.032	0.038	0.015	+	+					99	-0.161	0.189	-0.079	0.051		-
125	0.569	0.003	0.104	0.068	+	+					102	-1.4	0.104	-1301.82	0.011		-
131	0.522	0.043	0.103	0.469	+						105	-0.165	0.275	-0.459	0.009		-
137	0.233	0.075	0.051	0.081	+	+					106	-0.02	0.542	-0.461	0.008		-
138	0.429	0.048	0.108	0.114	+						111	-0.011	0.367	-0.63	0.025		-
139	0.369	0.039	0.124	0.014	+	+					116	-0.785	0.265	-1.853	0.003		-
143	0.634	0.017	0.119	0.317	+						118	-0.309	0.202	-1301.75	0		-
144	0.595	0.006	0.205	0.002	+	+					119	-0.592	0.023	-1301.83	0	-	-
153	0.359	0.098	0.064	0.518	+						124	0.081	0.752	-0.372	0.037		-
158	0.419	0.062	0.066	0.545	+						126	0.177	0.858	-0.653	0.008		-
160	0.487	0.097	-0.897	0.153	+						134	0.057	0.759	-0.252	0.051		-
164	0.963	0.005	0.086	0.601	+						142	0.007	0.586	-0.561	0.012		-
170	0.398	0.092	-0.771	0.064	+	-					146	-0.359	0.148	-0.663	0.001		-
171	0.58	0.039	0.03	0.865	+						149	0.2	0.797	-2.625	0.001		-
172	0.56	0.027	0.198	0.31	+						150	0.141	0.773	-0.303	0.081		-
173	0.607	0.048	-0.041	0.908	+						151	-0.068	0.488	-1301.67	0		-
177	0.895	0.003	0.253	0.061	+	+					152	-0.061	0.462	-1301.83	0		-
178	0.501	0.069	-0.006	0.968	+						154	-0.392	0.078	-0.322	0.002	-	-
182	0.868	0	0.176	0.004	+	+					161	-0.45	0.09	-1.235	0.041	-	-
185	0.3	0.058	0.088	0.072	+	+					168	0.028	0.708	-1301.83	0.016		-
198	0.259	0.066	0.07	0.051	+	+					170	0.398	0.965	-0.771	0.064		-
203	0.311	0.056	0.055	0.219	+						175	0.465	0.808	-2.06	0.093		-
216	0.436	0.056	0.099	0.245	+						179	-0.06	0.482	-0.485	0.02		-
220	0.539	0.006	0.133	0.012	+	+					180	0.224	0.881	-0.564	0.098		-
221	0.653	0.001	0.11	0.047	+	+					181	0.235	0.836	-1301.81	0.039		-
222	0.533	0.016	0.124	0.06	+	+					187	-0.29	0.199	-1301.71	0		-
223	0.576	0.004	0.119	0.024	+	+					190	0.108	0.728	-1301.82	0.035		-
224	0.465	0.022	0.072	0.273	+						191	-0.852	0.001	-1301.81	0	-	-
228	0.465	0.072	0.084	0.617	+						195	0.067	0.675	-0.155	0.089		-
232	0.311	0.073	0.04	0.395	+						206	-0.015	0.555	-1.336	0		-
248	0.295	0.087	0.021	0.693	+						207	-0.054	0.209	-1301.85	0.004		-
260	0.757	0.003	0.254	0.009	+	+					209	-0.158	0.324	-1301.83	0		-
261	0.429	0.028	0.054	0.472	+						212	0.045	0.617	-0.734	0.095		-
266	0.352	0.08	0.065	0.29	+						215	-1.401	0.048	-1301.83	0.024	-	-
270	0.763	0.001	0.15	0.019	+	+					217	0.04	0.734	-1.177	0.01		-
272	0.396	0.043	0.083	0.203	+						226	-0.497	0.122	-1301.77	0		-
278	0.468	0.003	0.086	0.012	+	+					236	-2.934	0.043	-5.614	0.001	-	-
281	0.296	0.042	0.055	0.083	+	+					238	-0.264	0.182	-0.373	0.009		-
294	0.511	0.031	0.109	0.183	+						245	-0.271	0.26	-1301.71	0		-
298	0.429	0.031	0.143	0.041	+	+					246	0.005	0.568	-0.155	0.056		-
301	0.499	0.068	-0.062	0.749	+						258	-0.327	0.177	-0.959	0.001		-
302	0.608	0.054	-1301.65	0.01	+	-					262	0.381	0.938	-1301.78	0.002		-
											263	-0.098	0.442	-1.251	0.001		-
											267	0.057	0.634	-0.332	0.094		-
											268	-0.015	0.546	-0.126	0.067		-
											269	0.102	0.815	-108.227	0		-
											275	-0.096	0.408	-1.558	0		-
											277	0.04	0.697	-0.579	0.045		-
											279	-0.1	0.343	-0.088	0.043		-
											283	-0.011	0.367	-0.728	0.023		-
											285	0.168	0.896	-0.821	0.003		-
											286	0.329	0.965	-0.654	0.023		-
											293	0.337	0.921	-3.153	0.016		-
											295	-0.049	0.528	-1.613	0.002		-
											297	0.3	0.904	-1.251	0.003		-
											299	-0.006	0.566	-0.391	0.016		-
											302	0.608	0.982	-1301.65	0.01		-
											303	0.256	0.8	-0.999	0.017		-
											307	0.386	0.821	-0.774	0.061		-

## Sheet: 49 Xt-T2R dNdS
		Positively Selected Sites											Negatively Selected Sites
Codon	SLAC dN-dS	SLAC p-value	FEL dN-dS	FEL p-value	SLAC	FEL	Consensus				Codon	SLAC dN-dS	SLAC p-value	FEL dN-dS	FEL p-value	SLAC	FEL	Consensus
3	0.483	0.208	0.142	0.026		+					2	-2.535	0.165	-0.753	0.068		-
7	0.392	0.014	0.179	0.079	+	+					6	-0.086	0.412	-953.202	0.012		-
8	0.312	0.045	0.089	0.435	+						9	0.053	0.687	-1.646	0.013		-
10	0.555	0.007	0.203	0.105	+						24	-0.027	0.534	-0.812	0.052		-
11	0.285	0.072	0.039	0.738	+						29	0.035	0.65	-0.252	0.091		-
13	0.311	0.043	0.084	0.437	+						33	-0.014	0.595	-953.276	0.005		-
17	0.358	0.01	0.141	0.12	+						34	-0.004	0.653	-0.274	0.031		-
28	0.239	0.087	0.066	0.492	+						42	-0.31	0.383	-1.213	0.068		-
35	0.208	0.081	0.099	0.056	+	+					54	-0.017	0.542	-0.785	0.001		-
45	0.339	0.014	0.107	0.051	+	+					67	-0.005	0.565	-1.121	0.075		-
47	0.327	0.093	-0.057	0.848	+						71	0.28	0.878	-11.28	0.042		-
49	0.305	0.025	0.078	0.093	+	+					75	0.235	0.751	-6.922	0.034		-
56	0.331	0.014	0.137	0.034	+	+					78	-0.096	0.367	-3.166	0.01		-
57	0.332	0.031	0.074	0.21	+						84	-0.192	0.26	-953.191	0		-
58	0.176	0.089	0.056	0.021	+	+					86	0.302	0.941	-953.186	0.021		-
59	0.165	0.05	0.036	0.069	+	+					99	-0.115	0.337	-953.143	0.002		-
61	0.236	0.06	0.061	0.12	+						100	-0.052	0.494	-953.269	0.024		-
70	0.451	0.138	0.124	0.077		+					103	0.088	0.695	-953.135	0.03		-
72	0.835	0.068	0.186	0.111	+						104	0.012	0.616	-0.169	0.097		-
85	0.373	0.054	0.007	0.968	+						107	-2.307	0.033	-953.305	0.001	-	-
92	0.591	0.006	0.246	0.624	+						111	0.07	0.728	-953.253	0.071		-
96	0.286	0.086	0.045	0.793	+						123	0.061	0.702	-0.456	0.061		-
109	0.174	0.077	0.036	0.248	+						127	-0.276	0.136	-953.24	0		-
126	0.343	0.044	-0.38	0.283	+						128	-0.24	0.088	-953.275	0.002	-	-
133	0.25	0.098	0.095	0.269	+						130	0.067	0.664	-1.567	0.005		-
134	0.287	0.085	0.049	0.692	+						157	0.051	0.646	-953.121	0.015		-
137	0.34	0.062	-0.362	0.428	+						191	0.028	0.622	-953.146	0.025		-
140	0.286	0.018	0.057	0.165	+						192	-0.144	0.357	-953.184	0.001		-
153	0.363	0.02	0.086	0.334	+						195	-0.004	0.562	-0.2	0.095		-
160	0.427	0.013	0.192	0.039	+	+					199	0.047	0.654	-0.54	0.06		-
161	0.288	0.098	0.101	0.63	+						204	0.025	0.652	-5.284	0.001		-
163	0.381	0.051	0.052	0.782	+						222	0.14	0.86	-0.284	0.075		-
164	0.32	0.074	0.121	0.341	+						230	-0.045	0.514	-22.318	0.038		-
165	0.365	0.047	0.099	0.456	+						238	-0.066	0.429	-0.616	0.001		-
167	0.408	0.062	0.103	0.446	+						239	-0.094	0.361	-0.825	0.006		-
169	0.302	0.059	0.119	0.223	+						254	0.201	0.911	-953.179	0.008		-
170	0.269	0.055	0.083	0.253	+						255	-0.004	0.601	-953.254	0.001		-
172	0.291	0.08	0.086	0.508	+						256	-0.079	0.459	-953.251	0		-
173	0.406	0.053	0.154	0.294	+						260	0.003	0.576	-6.982	0.001		-
178	0.642	0.053	0.067	0.751	+						263	-0.125	0.371	-953.134	0.02		-
180	0.414	0.095	0.016	0.922	+						274	0.488	0.99	-9.698	0.089		-
182	0.397	0.062	-0.128	0.799	+						279	0.199	0.907	-0.903	0.06		-
190	0.372	0.018	0.177	0.021	+	+					288	0.125	0.758	-953.279	0.007		-
194	0.323	0.05	0.094	0.432	+						290	0.187	0.879	-4.358	0.004		-
197	0.239	0.045	0.049	0.222	+						293	-0.107	0.276	-0.585	0		-
213	0.027	0.531	0.064	0.031		+					308	0.135	0.753	-953.121	0.01		-
225	0.42	0.036	0.12	0.57	+						309	0.115	0.675	-953.12	0.065		-
231	0.267	0.1	0.099	0.209	+						310	0.375	0.919	-4.378	0.01		-
232	0.286	0.066	0.077	0.074	+	+					317	0.357	0.857	-953.194	0.001		-
233	0.209	0.016	0.045	0.025	+	+
235	0.205	0.06	0.092	0.022	+	+
244	0.18	0.094	0.06	0.097	+	+
247	0.253	0.079	0.095	0.219	+
258	0.336	0.053	0.178	0.238	+
264	0.373	0.021	0.267	0.027	+	+
265	0.43	0.016	0.046	0.776	+
266	0.638	0.001	0.27	0.224	+
270	0.519	0.034	-1.211	0.256	+
271	0.424	0.045	0.126	0.275	+
274	0.488	0.046	-9.698	0.089	+	-
275	0.422	0.048	0.088	0.62	+
285	0.175	0.087	0.031	0.324	+
297	0.252	0.072	0.046	0.455	+
302	0.274	0.04	0.05	0.418	+
305	0.428	0.033	0.124	0.21	+

## Sheet: 7 Teleost T2R dNdS
		Positively Selected Sites											Negatively Selected Sites
Codon	SLAC dN-dS	SLAC p-value	FEL dN-dS	FEL p-value	SLAC	FEL	Consensus				Codon	SLAC dN-dS	SLAC p-value	FEL dN-dS	FEL p-value	SLAC	FEL	Consensus
16	0.701	0.647	1.992	0.515		-					38	-0.345	0.38	-10936.4	0.064		-
58	3.331	0.257	2.337	0.153		-					41	-4.675	0.219	-10935.2	0.017		-
65	2.875	0.362	3.287	0.21		-					128	-0.491	0.352	-10936.8	0.006		-
116	2.563	0.407	3.235	0.174	-						194	-0.628	0.592	-10934.8	0.04		-
271	4.015	0.24	3.198	0.151	-						219	1.362	0.779	-10936.2	0.009		-
											220	-0.345	0.38	-10936.4	0.064		-
											222	-6.457	0.038	-1.094	1	-
											265	-0.818	0.604	-10935	0.024		-
											268	-1.026	0.562	836.128	0.998
											310	-42.555	0.02	-10936.9	0.002	-	-
											323	-0.392	0.533	-13.788	0.097		-

## Sheet: 9 Lc-V1R dNdS
		Positively Selected Sites											Negatively Selected Sites
Codon	SLAC dN-dS	SLAC p-value	FEL dN-dS	FEL p-value	SLAC	FEL	Consensus				Codon	SLAC dN-dS	SLAC p-value	FEL dN-dS	FEL p-value	SLAC	FEL	Consensus
122	1.414	0.228	1.679	0.078		+					13	-1.389	0.298	-7397.42	0.02		-
											19	-0.19	0.623	-6.998	0.099		-
											20	-0.144	0.363	-7397.98	0.024		-
											32	-1.772	0.221	-7.537	0.034		-
											37	-0.89	0.356	-7397.82	0.014		-
											40	0.755	0.772	-7397.26	0.05		-
											48	-0.131	0.369	-7397.97	0.047		-
											59	-0.964	0.207	-7397.81	0.049		-
											99	-1.379	0.328	-5.485	0.064		-
											107	-2.9	0.157	-7397.49	0.001		-
											128	-1.123	0.413	-33.38	0.021		-
											140	-1.518	0.269	-13.726	0.073		-
											151	-1.823	0.28	-7397.85	0.003		-
											162	-0.41	0.515	-7396.78	0.038		-
											172	0.05	0.636	-7397.07	0.055		-
											181	-1.55	0.311	-7397.85	0.021		-
											186	-0.84	0.477	-7397.63	0.098		-
											190	-1.5	0.252	-7398	0.03		-
											215	0.546	0.825	-150.85	0.036		-
											221	-0.137	0.366	-7397.97	0.053		-
											226	0.155	0.672	-30.918	0.009		-
											228	0.206	0.465	-7397.71	0.002		-
											257	-0.11	0.379	-7397.97	0.044		-
											259	0.058	0.703	-7397.75	0.018		-
											279	-0.901	0.448	-7397.67	0.063		-
											289	-0.912	0.471	-7397.42	0.01		-
											292	0.425	0.579	-7397.57	0.077		-
											309	-0.131	0.377	-7397.82	0.08		-

[truncated: 3 more sheets: 12 Xt-V1R dNdS, 5 Teleost ORA2 dNdS, 5 Teleost ORA4 dNdS]
